# Supplementary material for: Psychosocial characteristics are associated with adherence to dietary, drugs and physical activity recommendations amongst cardiovascular disease patients in Lebanon
Source: PLoS One. 2023 Oct 24;18(10):e0287844. doi: 10.1371/journal.pone.0287844 (PMC10597531; doi:10.1371/journal.pone.0287844)
Supplement: S1 File — (XLSX) [file pone.0287844.s001.xlsx]

## Sheet: Recovered_Sheet1
ID	Rounded age	SOCIODEMO_gender	SOCIODEMO_marital	owned_house	crowding_index	educationel_level	work_status	income_level	current_weight	height	BM	WC	BMI_categories	WC_categories	Kilocalorieskcal_calculated	Proteing	Carbohydrateg	FatTotalg	Cholesterolmg	SaturatedFatg	MonounsaturatedFatg	PolyunsaturatedFatg	SugarTotalg	lack_companionship	poeple_you_can_talk_to	feel_lonely_imputation_reverse	forget_take_pills	forget_take_pill_for_other_reason	felt_worse_taking_them	took_meds_yesturday	not_atake_meds_bcz_symtoms_under_control_yesturday	feel_hasseled	frequency_remembering_take_meds	forget_take_meds_when_travel	adherence_levels_to_meds_cat	happy_person_imp	calm_peaceful	nervous	felt_down_blue	felt_do_down	loneliness_scale_cat	mental_health	PA_level	cig_smoking	smokimg_waterpipe_nb_times_per_week	waterpipe_smoking	calories_intake	sodium_mg_day	fiber_g_per_day
71	69.4	Male	Currently married	owned	one or less person per room	illiterate and elementary	retired or unemployed	enough	92	175	30.0408	124	obese	elevated	3734.16	132.899	323.96	211.803	430.196	40.9384	99.2151	56.295	86.5894	Hardly ever or Never	Often	hardly ever or never	no	no	no	yes	no	no	never or rarely	yes	moderate adherence = 7 or 6	a little of the time	a little of the time	all of the time	good bit of the time	good bit of the time	not lonely	high risk	moderate	never		never	3734.16	2492.54	44.3114
50	80.5	Male	Widowed	owned	one or less person per room	illiterate and elementary	part time	enough	80	164	29.7442	110	overweight	elevated	1312.73	43.1206	123.109	67.2759	193.464	16.6663	34.6154	10.6848	72.0643	Hardly ever or Never	Hardly ever or Never	hardly ever or never	yes	yes	no	yes	no	no	never or rarely	no	moderate adherence = 7 or 6	all of the time	all of the time	most of the time	all of the time	most of the time	not lonely	high risk	high	never		never	1312.73	545.061	13.9873
181	68.8	Male	Currently married	owned	more than 1 person per room	intermediate	retired or unemployed	not enough	68	167	24.3824		normal		2505.59	84.591	238.592	134.707	272.629	32.1751	56.5021	35.1825	108.848	Hardly ever or Never	Often	hardly ever or never	yes	no	no	yes	no	no	sometimes	yes	low adherence <6	a little of the time	a little of the time	good bit of the time	None of the time	None of the time	not lonely	low risk	moderate	never		never	2505.59	1366.55	24.5276
88	67.4	Male	Currently married	owned	one or less person per room	secondary and uni	full time	enough	100	173	33.4124		obese		3194.6	110.039	275.6	178.857	256.811	29.8376	85.9863	51.4432	93.5797	Hardly ever or Never	Often	hardly ever or never	no	no	no	yes	no	no	never or rarely	yes	moderate adherence = 7 or 6	a little of the time	a little of the time	all of the time	None of the time	None of the time	not lonely	high risk	moderate	never		never	3194.6	1902.14	42.2548
132	72.1	Male	Currently married	owned	one or less person per room	secondary and uni	retired or unemployed	enough	83	167	29.7608		overweight		4038.59	152.459	451.43	180.338	434.488	41.1149	66.509	59.4613	147.584	Often	Some of the time	some of the time	yes	no	no	no	no	no	once in a while	no	low adherence <6	a good bit of the time	none of the time	None of the time	most of the time	most of the time	lonely	high risk	moderate	never		never	4038.59	3084.89	45.8604
27	68.7	Male	Currently married	owned	one or less person per room	secondary and uni	part time	enough	100	176	32.2831		obese		3099.3	108.812	281.417	170.932	229.263	44.0427	71.205	42.3691	85.7598	Hardly ever or Never	Often	hardly ever or never	yes	no	no	yes	no	no	once in a while	yes	low adherence <6	a little of the time	a little of the time	most of the time	None of the time	None of the time	not lonely	low risk	low	never		never	3099.3	2928.67	41.2535
55	83.3	Male	Widowed	owned	one or less person per room	secondary and uni	retired or unemployed	enough	72	168	25.5102		overweight		2374.52	80.2161	334.599	79.4738	181.59	21.4423	31.8064	19.3348	101.304	Often	Some of the time	often	no	no	no	yes	no	no	sometimes	no	moderate adherence = 7 or 6	a little of the time	none of the time	Some of the time	Some of the time	A little of the time	lonely	high risk	low	never		never	2374.52	1817.63	49.6973
83	63.2	Male	Currently married	owned	more than 1 person per room	secondary and uni	full time	enough	94	176	30.3461		obese		3422.87	119.114	305.939	189.969	434.264	45.5321	76.5255	49.978	110.593	Hardly ever or Never	Hardly ever or Never	hardly ever or never	no	no	no	no	no	no	never or rarely	no	moderate adherence = 7 or 6	a little of the time	a little of the time	most of the time	None of the time	None of the time	not lonely	low risk	high	never		never	3422.87	3217.48	49.6765
448	83.1	Male	Currently married	owned	one or less person per room	illiterate and elementary	retired or unemployed	enough	66	160	25.7812	88	overweight	normal										Hardly ever or Never	Some of the time	hardly ever or never	no	no	no	yes	no	no	never or rarely	no	high adherence = 8	some of the time	some of the time	Some of the time	A little of the time	None of the time	not lonely	low risk	moderate	never		never
422	70.7	Male	Currently married	owned	one or less person per room	secondary and uni	full time	enough	65	166	23.5883	92	normal	normal										Hardly ever or Never	Some of the time	hardly ever or never	no	no	no	yes	no	no	never or rarely	no	high adherence = 8	a good bit of the time	a good bit of the time	A little of the time	A little of the time	None of the time	not lonely	low risk	moderate	never		never
366	85.8	Male	Currently married	owned	more than 1 person per room	illiterate and elementary	part time	not enough	60	167	21.5139	87	normal	normal										Some of the time	Hardly ever or Never	some of the time	yes	yes	no	yes	no	no	sometimes	no	low adherence <6	most of the time	most of the time	Some of the time	Some of the time	A little of the time	lonely	low risk	moderate	never		never
473	84.6	Male	Currently married	owned	one or less person per room	intermediate	full time	enough	70	167	25.0995	95	overweight	elevated										Some of the time	Hardly ever or Never	some of the time	no	no	no	yes	no	no	never or rarely	no	high adherence = 8	a good bit of the time	most of the time	A little of the time	A little of the time	None of the time	lonely	low risk	low	never		never
467	82	Male	Currently married	owned	more than 1 person per room	intermediate	retired or unemployed	enough	95	168	33.6593	115	obese	elevated										Some of the time	Hardly ever or Never	some of the time	yes	no	no	no	yes	no	sometimes	yes	low adherence <6	most of the time	most of the time	Some of the time	A little of the time	A little of the time	lonely	low risk	low	never		never
438	83.6	Male	Currently married	owned	one or less person per room	illiterate and elementary	full time	enough	82	160	32.0312	115	obese	elevated										Some of the time	Hardly ever or Never	some of the time	no	no	no	yes	no	no	never or rarely	no	high adherence = 8	most of the time	most of the time	None of the time	None of the time	None of the time	lonely	low risk	high	never		never
167	76.9	Male	Currently married	owned	one or less person per room	secondary and uni	retired or unemployed	enough	97	177	30.9617		obese		2348.4	77.2563	201.595	137	216.656	34.9245	58.1835	32.754	69.8937	Often	Hardly ever or Never	often	no	no	no	yes	no	no	never or rarely	yes	moderate adherence = 7 or 6	a good bit of the time	a good bit of the time	most of the time	all of the time	all of the time	lonely	high risk	low	never		never	2348.4	1474.99	23.622
335	48.5	Male	Currently married	owned	more than 1 person per room	secondary and uni	retired or unemployed	enough	85	167	30.478	108	obese	elevated										Hardly ever or Never	Hardly ever or Never	hardly ever or never	no	no	no	yes	no	no	never or rarely	no	high adherence = 8	none of the time	a little of the time	A little of the time	A little of the time	Some of the time	not lonely	high risk	high	never		never
189	71.9	Male	Widowed	owned	one or less person per room	secondary and uni	retired or unemployed	enough	90	167	32.2708		obese		2074.51	57.2524	228.119	103.67	113.8	22.1779	44.5384	28.13	76.8366	Hardly ever or Never	Some of the time	hardly ever or never	no	no	no	yes	no	no	never or rarely	yes	moderate adherence = 7 or 6	some of the time	some of the time	good bit of the time	good bit of the time	good bit of the time	not lonely	high risk	low	never		never	2074.51	1621.06	22.8064
496	65.9	Male	Currently married	owned	one or less person per room	intermediate	retired or unemployed	enough	70	168	24.8016	110	normal	elevated										Hardly ever or Never	Some of the time	hardly ever or never	no	no	no	yes	no	no	never or rarely	no	high adherence = 8	a good bit of the time	most of the time	good bit of the time	A little of the time	None of the time	not lonely	low risk	high	never		never
478	70	Male	Currently married	owned	one or less person per room	secondary and uni	full time	enough	69	168	24.4473	90	normal	normal										Some of the time	Some of the time	some of the time	no	no	no	yes	no	no	never or rarely	no	high adherence = 8	some of the time	a little of the time	A little of the time	None of the time	None of the time	lonely	low risk	high	never		never
447	56.6	Male	Currently married	not owned	more than 1 person per room	intermediate	full time	not enough	78	162	29.7211	110	overweight	elevated										Hardly ever or Never	Some of the time	hardly ever or never	no	no	no	no	no	no	never or rarely	no	moderate adherence = 7 or 6	most of the time	most of the time	Some of the time	A little of the time	A little of the time	not lonely	low risk	high	never		never
409	70.6	Male	Currently married	owned	one or less person per room	secondary and uni	full time	enough	91	170	31.4879	107	obese	elevated										Hardly ever or Never	Some of the time	hardly ever or never	no	no	no	no	no	no	never or rarely	no	moderate adherence = 7 or 6	a good bit of the time	a good bit of the time	A little of the time	None of the time	None of the time	not lonely	low risk	moderate	never		never
345	48.4	Male	Currently married	owned	more than 1 person per room	secondary and uni	full time	enough	85	166	30.8463	121	obese	elevated										Some of the time	Hardly ever or Never	some of the time	no	no	no	yes	no	no	never or rarely	no	high adherence = 8	none of the time	a little of the time	most of the time	good bit of the time	Some of the time	lonely	high risk	high	never		never
361	60.3	Male	Currently married	owned	more than 1 person per room	intermediate	full time	enough	68	180	20.9877		normal											Some of the time	Hardly ever or Never	some of the time	no	no	no	yes	no	no	never or rarely	no	high adherence = 8	most of the time	most of the time	Some of the time	A little of the time	None of the time	lonely	low risk	low	never		never
449	54.1	Male	Currently married	owned	more than 1 person per room	intermediate	retired or unemployed	enough	92	170	31.8339	112	obese	elevated										Some of the time	Hardly ever or Never	some of the time	yes	no	no	no	no	no	once in a while	no	low adherence <6	a good bit of the time	most of the time	Some of the time	A little of the time	A little of the time	lonely	low risk	low	never		never
494	62.4	Male	Currently married	owned	more than 1 person per room	intermediate	full time	enough	110	187	31.4564	114	obese	elevated										Some of the time	Hardly ever or Never	some of the time	no	no	no	no	no	no	never or rarely	no	moderate adherence = 7 or 6	a good bit of the time	a good bit of the time	A little of the time	A little of the time	None of the time	lonely	low risk	moderate	never		never
356	60.8	Male	Currently married	owned	one or less person per room	intermediate	retired or unemployed	enough	83	186	23.9912	97	normal	elevated										Some of the time	Hardly ever or Never	some of the time	yes	no	no	no	no	no	once in a while	yes	low adherence <6	most of the time	most of the time	Some of the time	None of the time	None of the time	lonely	low risk	low	never		never
502	82.4	Male	Currently married	owned	one or less person per room	illiterate and elementary	retired or unemployed	enough	85	170	29.4118	105	overweight	elevated										Some of the time	Hardly ever or Never	some of the time	yes	yes	no	yes	no	no	once in a while	no	low adherence <6	a good bit of the time	most of the time	Some of the time	A little of the time	None of the time	lonely	low risk	high	never		never
369	61.9	Male	Currently married	owned	one or less person per room	intermediate	full time	enough	82	170	28.4	108	overweight	elevated										Some of the time	Hardly ever or Never	some of the time	yes	no	no	no	no	no	sometimes	yes	low adherence <6	most of the time	most of the time	Some of the time	A little of the time	None of the time	lonely	low risk	low	never		never
440	60.3	Male	Currently married	owned	more than 1 person per room	intermediate	retired or unemployed	enough	115	173	38.4243	127	obese	elevated										Some of the time	Hardly ever or Never	some of the time	no	no	no	yes	no	no	never or rarely	no	high adherence = 8	a good bit of the time	a good bit of the time	A little of the time	A little of the time	None of the time	lonely	low risk	moderate	never		never
357	65.3	Male	Currently married	not owned	one or less person per room	intermediate	retired or unemployed	enough	90	170	31.1419	107	obese	elevated										Some of the time	Hardly ever or Never	some of the time	no	no	no	yes	no	no	once in a while	yes	moderate adherence = 7 or 6	most of the time	most of the time	A little of the time	None of the time	None of the time	lonely	low risk	low	never		never
501	82.4	Male	Currently married	owned	one or less person per room	intermediate	retired or unemployed	enough	59	159	23.3377	94	normal	elevated										Some of the time	Hardly ever or Never	some of the time	no	no	no	yes	no	no	never or rarely	no	high adherence = 8	a good bit of the time	most of the time	Some of the time	A little of the time	None of the time	lonely	low risk	low	never		never
412	78.8	Male	Currently married	owned	one or less person per room	illiterate and elementary	retired or unemployed	enough	60	167	21.5139	86	normal	normal										Some of the time	Hardly ever or Never	some of the time	no	no	no	yes	no	no	never or rarely	no	high adherence = 8	most of the time	most of the time	Some of the time	Some of the time	Some of the time	lonely	low risk	low	never		never
343	76	Male	Currently married	owned	one or less person per room	illiterate and elementary	retired or unemployed	enough	69	172	23.3234	28	normal	normal										Some of the time	Some of the time	often	yes	yes	no	yes	yes	no	sometimes	yes	low adherence <6	none of the time	none of the time	None of the time	None of the time	None of the time	lonely	low risk	moderate	never		never
53	66	Male	Currently married	owned	one or less person per room	secondary and uni	retired or unemployed	enough	94	177	30.0041		obese		3008.75	70.7828	257.237	187.691	207.598	34.3586	83.5226	57.106	110.428	Hardly ever or Never	Often	hardly ever or never	no	no	no	yes	no	no	never or rarely	yes	moderate adherence = 7 or 6	some of the time	some of the time	good bit of the time	None of the time	None of the time	not lonely	low risk	moderate	never		never	3008.75	1669.14	26.0141
504	68.4	Male	Currently married	owned	one or less person per room	secondary and uni	retired or unemployed	enough	75	170	25.9516	95	overweight	elevated										Hardly ever or Never	Some of the time	hardly ever or never	no	no	no	yes	no	no	never or rarely	no	high adherence = 8	some of the time	some of the time	A little of the time	None of the time	None of the time	not lonely	low risk	moderate	never		never
482	52.1	Male	Currently married	owned	one or less person per room	intermediate	full time	enough	95	175	31.0204	114	obese	elevated										Hardly ever or Never	Some of the time	hardly ever or never	no	no	no	yes	no	no	never or rarely	no	high adherence = 8	some of the time	some of the time	A little of the time	A little of the time	A little of the time	not lonely	low risk	high	never		never
331	63.7	Male	Divorced	owned	one or less person per room	illiterate and elementary	part time	enough	74	176	23.8895	105	normal	elevated										Some of the time	Some of the time	some of the time	no	no	no	yes	no	no	never or rarely	no	high adherence = 8	none of the time	none of the time	None of the time	None of the time	None of the time	lonely	low risk	high	never		never
113	59.6	Male	Currently married	not owned	one or less person per room	intermediate	full time	not enough	72.5	167	25.9959		overweight		3054.16	99.6978	331.39	147.756	336.193	34.9355	62.5129	36.613	116.726	Some of the time	Some of the time	some of the time	yes	yes	yes	yes	yes	yes	sometimes	no	low adherence <6	some of the time	some of the time	most of the time	most of the time	most of the time	lonely	high risk	moderate	never		never	3054.16	2137	21.9238
34	62.6	Male	Currently married	owned	one or less person per room	secondary and uni	full time	enough	106	178	33.4554	122	obese	elevated	3919.66	92.5763	391.133	220.535	367.095	57.6834	102.668	45.0683	189.171	Hardly ever or Never	Often	some of the time	yes	yes	yes	no	no	yes	sometimes	no	low adherence <6	a little of the time	a little of the time	Some of the time	None of the time	None of the time	not lonely	low risk	moderate	never		never	3919.66	3377.01	29.2367
390	39	Male	Currently married	owned	more than 1 person per room	illiterate and elementary	full time	enough	107	175	34.9388	105	obese	elevated										Hardly ever or Never	Often	hardly ever or never	yes	yes	no	no	yes	yes	usually	yes	low adherence <6	a good bit of the time	a good bit of the time	Some of the time	A little of the time	None of the time	not lonely	low risk	low	never		never
324	83.3	Male	Widowed	owned	one or less person per room	illiterate and elementary	retired or unemployed	enough	76	174	25.1024		overweight											Some of the time	Some of the time	some of the time	no	no	no	yes	no	yes	sometimes	no	moderate adherence = 7 or 6	most of the time	most of the time	Some of the time	good bit of the time	good bit of the time	lonely	low risk	low	never		never
480	62.3	Male	Currently married	not owned	more than 1 person per room	illiterate and elementary	full time	enough	68	170	23.5294	100	normal	elevated										Some of the time	Hardly ever or Never	some of the time	yes	yes	no	no	yes	yes	usually	yes	low adherence <6	most of the time	most of the time	Some of the time	A little of the time	None of the time	lonely	low risk	low	never		never
48	59.8	Male	Never married	owned	one or less person per room	secondary and uni	full time	enough	93	175	30.3673		obese		2790.4	88.6286	309.764	130.81	183.557	27.1573	56.2127	37.8003	58.0748	Hardly ever or Never	Often	hardly ever or never	yes	yes	yes	yes	yes	yes	sometimes	yes	low adherence <6	a good bit of the time	a good bit of the time	all of the time	good bit of the time	good bit of the time	not lonely	high risk	low	never		never	2790.4	2809.02	13.5421
191	49.5	Male	Currently married	owned	one or less person per room	secondary and uni	full time	enough	124	186	35.8423		obese		2074.74	71.3262	211.835	102.451	152.597	39.3256	42.4021	13.5023	76.0134	Hardly ever or Never	Often	hardly ever or never															not lonely		high	never		never	2074.74	1116.65	26.4235
118	52.2	Male	Currently married	owned	one or less person per room	illiterate and elementary	full time	enough	72	174	23.7812		normal											Hardly ever or Never	Often	hardly ever or never															not lonely		high	never		never
15	74.1	Male	Currently married	owned	one or less person per room	intermediate	retired or unemployed	enough	80	169	28.0102		overweight		3980.8	229.285	335.045	191.498	691.978	70.2662	74.7511	30.3477	122.419	Hardly ever or Never	Often	hardly ever or never															not lonely		low	never		never	3980.8	3321.09	27.9083
31	73.7	Male	Currently married	owned	one or less person per room	illiterate and elementary	full time	enough	84	155	34.9636		obese		3722.4	175.366	386.652	163.814	390.403	51.697	60.1002	27.4254	78.2496	Hardly ever or Never	Often	hardly ever or never															not lonely		low	never		never	3722.4	4270.73	30.0196
166	65.2	Male	Currently married	owned	one or less person per room	secondary and uni	retired or unemployed	enough	73	166	26.4915	101	overweight	elevated	4565.25	139.8	545.26	202.779	303.363	56.5123	97.0662	34.2447	135.943	Hardly ever or Never	Often	hardly ever or never															not lonely		low	never		never	4565.25	4278.88	57.5762
110	66.9	Male	Currently married	owned	one or less person per room	secondary and uni	full time	enough	87	170	30.1038		obese		4306.14	150.773	406.186	221.429	338.827	66.9006	96.3092	37.5956	132.832	Hardly ever or Never	Often	some of the time															not lonely		high	never		never	4306.14	3133.14	40.3443
46	72	Male	Currently married	not owned	more than 1 person per room	illiterate and elementary	retired or unemployed	not enough	63	160	24.6094		normal											Hardly ever or Never	Often	hardly ever or never															not lonely		moderate	never		never
171	57	Male	Currently married	owned	one or less person per room	intermediate	full time	enough	96	170	33.218		obese		4899.33	171.301	451.512	267.565	270.938	67.4127	134.684	44.7369	140.851	Hardly ever or Never	Often	hardly ever or never															not lonely		high	never		never	4899.33	3148.75	61.7328
18	69	Male	Currently married	not owned	one or less person per room	secondary and uni	full time	enough	99	170	34.2561		obese												Often	hardly ever or never																	low
400	68.2	Male	Currently married	owned	one or less person per room	secondary and uni	retired or unemployed	enough	99	175	32.3265	113	obese	elevated											Hardly ever or Never	hardly ever or never										a good bit of the time	most of the time	Some of the time	A little of the time	None of the time		low risk	low
153	72.2	Male	Currently married	owned	more than 1 person per room	secondary and uni	retired or unemployed	enough	70	169	24.5089		normal		4238.54	143.842	462.075	200.215	351.888	61.8362	89.5053	28.6832	123.445	Hardly ever or Never	Often	hardly ever or never															not lonely		moderate	never		never	4238.54	4302	43.7921
137	55.9	Male	Currently married	owned	one or less person per room	intermediate	full time	enough	82	167	29.4023		overweight		5349.01	164.268	596.746	241.774	486.549	97.9495	88.2514	30.6399	259.782	Hardly ever or Never	Often	hardly ever or never															not lonely		high	never		never	5349.01	4879.04	42.2869
379	53.5	Male	Currently married	owned	more than 1 person per room	illiterate and elementary	full time	enough	80	175	26.1224	95	overweight	elevated										Hardly ever or Never	Some of the time	hardly ever or never										a good bit of the time	a good bit of the time	A little of the time	A little of the time	A little of the time	not lonely	low risk	moderate	never		never
503	79.2	Male	Currently married	owned	more than 1 person per room	intermediate	retired or unemployed	enough	70	167	25.0995	95	overweight	elevated										Some of the time	Hardly ever or Never	some of the time										a good bit of the time	a good bit of the time	good bit of the time	A little of the time	A little of the time	lonely	low risk	low	never		never
169	74.4	Male	Currently married	not owned	one or less person per room	secondary and uni	full time	enough	62	160	24.2187		normal												Some of the time	hardly ever or never																	moderate	never		never
16	61.4	Male	Divorced	not owned	one or less person per room	secondary and uni	full time	enough	80	165	29.3848		overweight		4160.69	123.135	423.365	219.354	256.151	63.4654	108.591	34.5018	95.4267	Hardly ever or Never	Often	hardly ever or never															not lonely		moderate	never		never	4160.69	3225.96	34.1622
162	86	Male	Widowed	owned	one or less person per room	secondary and uni	full time	not enough	78	170	26.9896		overweight		2726.4	84.562	295.257	134.125	123.091	45.8804	59.7391	17.5021	57.1559	Hardly ever or Never	Often	hardly ever or never															not lonely		moderate	never		never	2726.4	2675.21	17.5228
81	66.1	Male	Currently married	owned	one or less person per room	secondary and uni	retired or unemployed	enough	80	179	24.968		normal		5481.78	182.834	879.33	133.932	218.929	41.3628	46.6146	24.4787	151.381	Hardly ever or Never	Often	hardly ever or never															not lonely		low	never		never	5481.78	7644.55	67.4512
158	69.3	Male	Currently married	owned	one or less person per room	intermediate	retired or unemployed	not enough	97	155	40.3746		obese		3272.53	131.496	339.931	154.091	345.252	31.7651	70.3915	36.1298	124.061	Hardly ever or Never	Often	hardly ever or never	no	no	no	yes	no	no	never or rarely	yes	moderate adherence = 7 or 6	a little of the time	a little of the time	good bit of the time	None of the time	None of the time	not lonely	low risk	moderate	former		never	3272.53	2435.54	36.9959
344	69	Male	Currently married	owned	one or less person per room	intermediate	retired or unemployed	enough	50	165	18.3655	86	normal	normal										Hardly ever or Never	Often	hardly ever or never	no	no	no	yes	no	no	once in a while	yes	moderate adherence = 7 or 6	a little of the time	a little of the time	Some of the time	Some of the time	A little of the time	not lonely	high risk	moderate	former		never
180	65.1	Male	Currently married	owned	one or less person per room	secondary and uni	full time	enough	87	172	29.4078		overweight		3902.77	93.0103	389.097	152.978	164.687	30.5655	65.046	45.4455	96.3657	Hardly ever or Never	Often	hardly ever or never	no	no	no	yes	no	no	never or rarely	yes	moderate adherence = 7 or 6	most of the time	most of the time	all of the time	good bit of the time	good bit of the time	not lonely	high risk	moderate	former		never	3902.77	2981.15	41.2415
177	71.3	Male	Currently married	owned	one or less person per room	secondary and uni	full time	enough	103	171	35.2245		obese		3435.02	137.444	394.002	145.471	176.46	26.5144	63.0592	43.912	74.1163	Hardly ever or Never	Often	hardly ever or never	no	no	no	yes	no	no	never or rarely	yes	moderate adherence = 7 or 6	some of the time	some of the time	None of the time	None of the time	None of the time	not lonely	low risk	high	former		never	3435.02	2778.14	67.6765
79	73.9	Male	Currently married	owned	one or less person per room	secondary and uni	full time	enough	76	171	25.9909		overweight		1971.91	54.8981	218.551	96.7394	158.052	20.8148	50.8614	16.3252	81.7911	Hardly ever or Never	Often	hardly ever or never	no	no	no	yes	no	no	never or rarely	yes	moderate adherence = 7 or 6	a little of the time	a little of the time	most of the time	None of the time	None of the time	not lonely	low risk	moderate	former		never	1971.91	2180.59	17.1446
26	59.8	Male	Currently married	owned	one or less person per room	secondary and uni	full time	enough	102	172	34.4781		obese		2414.59	102.671	237.382	117.154	263.45	25.7038	59.9224	21.5213	81.3875	Hardly ever or Never	Often	hardly ever or never	no	no	no	yes	no	no	never or rarely	yes	moderate adherence = 7 or 6	some of the time	some of the time	good bit of the time	None of the time	None of the time	not lonely	low risk	low	former		never	2414.59	1634.76	23.7765
84	65.3	Male	Currently married	owned	one or less person per room	illiterate and elementary	retired or unemployed	enough	59	170	20.4152	88	normal	normal	2619.6	89.8302	232.309	147.893	256.384	26.5978	46.0746	57.2499	84.0693	Hardly ever or Never	Often	hardly ever or never	no	no	no	no	no	no	never or rarely	no	moderate adherence = 7 or 6	all of the time	some of the time	most of the time	good bit of the time	most of the time	not lonely	high risk	low	former		never	2619.6	1536.72	11.4845
100	72.4	Male	Widowed	owned	one or less person per room	illiterate and elementary	retired or unemployed	enough	48	168	17.0068	89	normal	normal	3623.27	114.753	432.272	159.463	404.32	43.5705	66.474	33.4512	116.256	Hardly ever or Never	Often	hardly ever or never	no	no	no	yes	no	no	never or rarely	yes	moderate adherence = 7 or 6	none of the time	none of the time	None of the time	None of the time	None of the time	not lonely	low risk	low	former		never	3623.27	3748	28.3158
388	73.4	Male	Currently married	owned	one or less person per room	secondary and uni	retired or unemployed	enough	84	176	27.1178	103	overweight	elevated										Hardly ever or Never	Some of the time	hardly ever or never	no	no	no	yes	no	no	never or rarely	no	high adherence = 8	some of the time	a good bit of the time	A little of the time	None of the time	None of the time	not lonely	low risk	moderate	former		never
138	70.5	Male	Currently married	owned	one or less person per room	secondary and uni	full time	enough	86	180	26.5432	101	overweight	elevated	3762.23	131.216	352.935	201.276	425.06	38.8865	95.4339	53.8214	103.703	Hardly ever or Never	Often	hardly ever or never	no	no	no	yes	no	no	never or rarely	yes	moderate adherence = 7 or 6	most of the time	most of the time	most of the time	most of the time	most of the time	not lonely	high risk	low	former		never	3762.23	2859.39	46.2255
43	90.2	Male	Currently married	owned	one or less person per room	secondary and uni	retired or unemployed	enough	90	168	31.8878		obese		3342.19	89.5849	370.51	162.165	333.524	52.2291	62.9505	34.566	195.144	Some of the time	Some of the time	some of the time	no	no	no	yes	no	no	never or rarely	yes	moderate adherence = 7 or 6	none of the time	none of the time	most of the time	most of the time	most of the time	lonely	high risk	low	former		never	3342.19	1770.41	27.5642
151	85	Male	Currently married	owned	one or less person per room	secondary and uni	retired or unemployed	enough	69	172	23.3234		normal		2237.12	74.659	291.723	85.7326	148.751	15.494	32.4021	29.2415	42.1695	Hardly ever or Never	Often	hardly ever or never	no	no	no	yes	no	no	never or rarely	yes	moderate adherence = 7 or 6	none of the time	none of the time	Some of the time	None of the time	None of the time	not lonely	low risk	moderate	former		never	2237.12	2676.86	20.5357
378	79.3	Male	Currently married	owned	one or less person per room	secondary and uni	retired or unemployed	enough	63	168	22.3214	85	normal	normal										Hardly ever or Never	Often	hardly ever or never	yes	yes	no	yes	no	no	once in a while	no	low adherence <6	some of the time	some of the time	Some of the time	A little of the time	None of the time	not lonely	low risk	moderate	former		never
474	76.4	Male	Currently married	not owned	one or less person per room	secondary and uni	retired or unemployed	enough	81	174	26.7539	106	overweight	elevated										Hardly ever or Never	Some of the time	hardly ever or never	no	no	no	yes	no	no	never or rarely	no	high adherence = 8	a good bit of the time	a good bit of the time	good bit of the time	A little of the time	None of the time	not lonely	low risk	low	former		never
451	70.8	Male	Currently married	owned	one or less person per room	illiterate and elementary	retired or unemployed	enough	110	175	35.9184	117	obese	elevated										Hardly ever or Never	Hardly ever or Never	hardly ever or never	no	no	no	yes	no	no	never or rarely	no	high adherence = 8	a good bit of the time	a good bit of the time	A little of the time	A little of the time	None of the time	not lonely	low risk	moderate	former		never
56	80	Male	Currently married	not owned	one or less person per room	secondary and uni	retired or unemployed	enough	74	170	25.6055		overweight		3235.16	114.686	310.596	165.744	332.177	46.1754	71.3003	29.7108	148.644	Hardly ever or Never	Often	hardly ever or never	no	no	no	yes	no	no	never or rarely	yes	moderate adherence = 7 or 6	a little of the time	a little of the time	most of the time	most of the time	most of the time	not lonely	high risk	low	former		never	3235.16	2751.26	30.2325
464	65.9	Male	Currently married	owned	one or less person per room	intermediate	full time	enough	65	168	23.03	89	normal	normal										Hardly ever or Never	Some of the time	hardly ever or never	no	no	no	yes	no	no	never or rarely	no	high adherence = 8	a good bit of the time	a good bit of the time	A little of the time	A little of the time	None of the time	not lonely	low risk	moderate	former		never
430	82.4	Male	Currently married	owned	one or less person per room	illiterate and elementary	part time	enough	88	168	31.1791	95	obese	elevated										Some of the time	Hardly ever or Never	some of the time	no	no	no	yes	no	no	never or rarely	no	high adherence = 8	most of the time	most of the time	Some of the time	Some of the time	A little of the time	lonely	low risk	moderate	former		never
488	59.6	Male	Currently married	owned	one or less person per room	illiterate and elementary	retired or unemployed	enough	90	172	30.4218	99	obese	elevated										Hardly ever or Never	Some of the time	hardly ever or never	yes	yes	no	yes	no	no	sometimes	yes	low adherence <6	most of the time	most of the time	Some of the time	A little of the time	A little of the time	not lonely	low risk	low	former		never
175	78.7	Male	Currently married	not owned	one or less person per room	secondary and uni	retired or unemployed	enough	80	165	29.3848		overweight		3155.57	96.6645	345.808	153.909	328.739	42.4214	63.1736	36.095	145.083	Some of the time	Some of the time	some of the time	no	no	no	yes	no	no	never or rarely	yes	moderate adherence = 7 or 6	some of the time	some of the time	most of the time	most of the time	most of the time	lonely	high risk	low	former		never	3155.57	3140.85	28.3281
332	51	Male	Currently married	owned	more than 1 person per room	secondary and uni	part time	enough	90	170	31.1		obese											Hardly ever or Never	Hardly ever or Never	hardly ever or never	no	no	no	yes	no	no	never or rarely	no	high adherence = 8	some of the time	most of the time	all of the time	good bit of the time	most of the time	not lonely	high risk	low	former		never
65	74.9	Male	Currently married	owned	one or less person per room	secondary and uni	retired or unemployed	enough	82.5	174	27.2493		overweight		3541.91	115.69	476.687	128.729	189.258	31.0339	52.5981	34.8785	99.3956	Hardly ever or Never	Often	hardly ever or never	no	no	no	yes	no	no	never or rarely	yes	moderate adherence = 7 or 6	a little of the time	a little of the time	good bit of the time	None of the time	None of the time	not lonely	low risk	moderate	former		never	3541.91	2735.14	51.42
112	64.8	Male	Currently married	owned	one or less person per room	secondary and uni	full time	enough	105	178	33.1398		obese		2818.1	96.8341	244.694	152.694	354.329	28.0322	82.9248	27.3866	55.5362	Hardly ever or Never	Often	hardly ever or never	no	no	no	yes	no	no	never or rarely	yes	moderate adherence = 7 or 6	a little of the time	a little of the time	most of the time	None of the time	None of the time	not lonely	low risk	moderate	former		never	2818.1	2048.12	34.5654
101	46.2	Male	Currently married	owned	more than 1 person per room	illiterate and elementary	full time	not enough	93	167	33.3465	114	obese	elevated	4921.46	167.637	668.845	175.059	385.385	44.4268	71.5353	41.398	169.067	Hardly ever or Never	Often	hardly ever or never	no	no	no	yes	yes	no	never or rarely	no	moderate adherence = 7 or 6	a little of the time	a little of the time	most of the time	None of the time	None of the time	not lonely	low risk	moderate	former		never	4921.46	5400.95	50.8952
147	57.9	Male	Currently married	owned	one or less person per room	intermediate	full time	enough	72	170	24.9135		normal		2816.11	76.7178	288.972	136.442	179.146	34.2932	68.2839	22.2318	112.138	Hardly ever or Never	Often	hardly ever or never	no	no	no	yes	no	no	never or rarely	yes	moderate adherence = 7 or 6	all of the time	a little of the time	good bit of the time	A little of the time	A little of the time	not lonely	low risk	high	former		never	2816.11	2765.57	37.0485
155	75.8	Male	Currently married	owned	one or less person per room	secondary and uni	retired or unemployed	enough	68	161	26.2336		overweight		2126.86	103.994	203.682	93.1449	308.438	22.8798	41.0846	19.946	63.1081	Hardly ever or Never	Often	hardly ever or never	no	no	no	yes	no	no	never or rarely	yes	moderate adherence = 7 or 6	a little of the time	a little of the time	None of the time	None of the time	None of the time	not lonely	low risk	low	former		never	2126.86	1685.63	21.0107
28	70.1	Male	Currently married	owned	one or less person per room	secondary and uni	retired or unemployed	enough	80	170	27.6817		overweight		3496.78	138.67	406.485	143.158	284.379	35.2412	62.8845	26.918	102.508	Hardly ever or Never	Often	hardly ever or never	yes	no	no	yes	no	no	sometimes	yes	low adherence <6	a little of the time	a little of the time	Some of the time	Some of the time	Some of the time	not lonely	high risk	moderate	former		never	3496.78	3006.33	55.3751
128	74	Male	Currently married	owned	one or less person per room	secondary and uni	full time	enough	83	176	26.7949		overweight		2904.56	89.4472	264.747	165.309	164.939	23.1735	81.2906	49.224	78.192	Hardly ever or Never	Often	hardly ever or never	no	no	no	yes	no	no	never or rarely	yes	moderate adherence = 7 or 6	a little of the time	a little of the time	good bit of the time	None of the time	None of the time	not lonely	low risk	moderate	former		never	2904.56	2706.83	52.6674
362	56.8	Male	Currently married	owned	one or less person per room	intermediate	full time	enough	81	170	28.0277	92	overweight	normal										Hardly ever or Never	Hardly ever or Never	hardly ever or never	no	no	no	yes	no	no	never or rarely	no	high adherence = 8	some of the time	some of the time	Some of the time	A little of the time	None of the time	not lonely	low risk	low	former		never
410	70.1	Male	Currently married	owned	more than 1 person per room	illiterate and elementary	retired or unemployed	enough	75	169	26.2596	100	overweight	elevated										Some of the time	Some of the time	some of the time	yes	yes	no	yes	no	no	once in a while	no	low adherence <6	most of the time	most of the time	Some of the time	good bit of the time	good bit of the time	lonely	low risk	moderate	former		never
450	78.6	Male	Currently married	owned	one or less person per room	illiterate and elementary	retired or unemployed	enough	75	170	25.9516	100	overweight	elevated										Some of the time	Some of the time	hardly ever or never	yes	no	no	yes	no	no	sometimes	yes	low adherence <6	a good bit of the time	a good bit of the time	A little of the time	A little of the time	None of the time	not lonely	low risk	moderate	former		never
481	79	Male	Currently married	owned	one or less person per room	intermediate	retired or unemployed	enough	51	161	19.6752	89	normal	normal										Hardly ever or Never	Some of the time	hardly ever or never	no	no	no	yes	no	no	never or rarely	no	high adherence = 8	a good bit of the time	a good bit of the time	A little of the time	A little of the time	None of the time	not lonely	low risk	moderate	former		never
417	55.9	Male	Currently married	owned	more than 1 person per room	secondary and uni	full time	enough	90	163	33.8741	110	obese	elevated										Hardly ever or Never	Some of the time	hardly ever or never	no	no	no	yes	no	no	never or rarely	no	high adherence = 8	a good bit of the time	a good bit of the time	A little of the time	None of the time	None of the time	not lonely	low risk	high	former		never
463	68.9	Male	Currently married	owned	one or less person per room	secondary and uni	full time	enough	89	172	30.0838	108	obese	elevated										Hardly ever or Never	Some of the time	hardly ever or never	no	no	no	yes	no	no	never or rarely	yes	moderate adherence = 7 or 6	a good bit of the time	a good bit of the time	A little of the time	None of the time	None of the time	not lonely	low risk	moderate	former		never
432	70.7	Male	Currently married	owned	more than 1 person per room	illiterate and elementary	full time	enough	70	172	23.6614	78	normal	normal										Hardly ever or Never	Hardly ever or Never	hardly ever or never	yes	yes	no	yes	no	no	sometimes	no	low adherence <6	some of the time	some of the time	Some of the time	A little of the time	A little of the time	not lonely	low risk	low	former		never
365	76.8	Male	Currently married	owned	more than 1 person per room	illiterate and elementary	retired or unemployed	enough	80	166	29.0318	101	overweight	elevated										Some of the time	Hardly ever or Never	some of the time	yes	no	no	yes	no	no	sometimes	yes	low adherence <6	most of the time	most of the time	Some of the time	A little of the time	None of the time	lonely	low risk	low	former		never
364	73.5	Male	Currently married	owned	more than 1 person per room	illiterate and elementary	retired or unemployed	not enough	75	160	29.2969	94	overweight	elevated										Hardly ever or Never	Some of the time	hardly ever or never	no	no	no	yes	no	no	never or rarely	no	high adherence = 8	most of the time	most of the time	None of the time	None of the time	None of the time	not lonely	low risk	low	former		never
444	84	Male	Currently married	owned	one or less person per room	intermediate	retired or unemployed	enough	76	168	26.9274	105	overweight	elevated										Hardly ever or Never	Some of the time	hardly ever or never	yes	no	no	no	no	no	sometimes	no	low adherence <6	a good bit of the time	a good bit of the time	A little of the time	None of the time	None of the time	not lonely	low risk	low	former		never
498	58.9	Male	Currently married	owned	one or less person per room	illiterate and elementary	part time	enough	110	185	32.1402	110	obese	elevated										Some of the time	Some of the time	hardly ever or never	yes	yes	no	yes	no	no	sometimes	no	low adherence <6	a good bit of the time	most of the time	Some of the time	A little of the time	A little of the time	not lonely	low risk	high	former		never
363	69	Male	Currently married	owned	one or less person per room	intermediate	full time	enough	60	165	22.0386	88	normal	normal										Some of the time	Hardly ever or Never	some of the time	yes	no	no	yes	yes	no	once in a while	yes	low adherence <6	a good bit of the time	a good bit of the time	A little of the time	A little of the time	None of the time	lonely	low risk	high	former		never
404	65.9	Male	Currently married	owned	one or less person per room	illiterate and elementary	full time	enough	80	160	31.25	104	obese	elevated										Some of the time	Hardly ever or Never	some of the time	no	no	no	yes	no	no	once in a while	no	moderate adherence = 7 or 6	a good bit of the time	most of the time	Some of the time	A little of the time	None of the time	lonely	low risk	high	former		never
333	60.2	Male	Currently married	not owned	more than 1 person per room	secondary and uni	full time	not enough	70	163	26.3465	92	overweight	normal										Hardly ever or Never	Often	hardly ever or never	yes	yes	yes	yes	no	no	never or rarely	no	low adherence <6	a good bit of the time	a good bit of the time	good bit of the time	good bit of the time	good bit of the time	not lonely	high risk	high	former		never
341	81.3	Male	Currently married	owned	one or less person per room	illiterate and elementary	retired or unemployed	not enough	65	162	24.7676	28	normal	normal										Some of the time	Some of the time	some of the time	no	no	no	no	no	no	never or rarely	no	moderate adherence = 7 or 6	a good bit of the time	a good bit of the time	most of the time	most of the time	None of the time	lonely	low risk	low	former		never
11	84.3	Male	Currently married	owned	one or less person per room	secondary and uni	retired or unemployed	enough	57	169	19.9573		normal		1468.87	48.9706	197.451	42.6981	114.58	10.9104	20.3613	8.02932	42.7097	Often	Hardly ever or Never	often	no	yes	no	yes	no	no	never or rarely	no	moderate adherence = 7 or 6	a little of the time	some of the time	None of the time	A little of the time	A little of the time	lonely	low risk	moderate	former		never	1468.87	1215.77	28.1111
347	66	Male	Currently married	owned	more than 1 person per room	intermediate	full time	not enough	70	170	24.2215		normal											Often	Some of the time	hardly ever or never	no	no	no	yes	no	no	never or rarely	no	high adherence = 8	most of the time	most of the time	all of the time	all of the time	good bit of the time	lonely	high risk	low	former		never
407	73.7	Male	Currently married	owned	one or less person per room	intermediate	retired or unemployed	enough	97	170	33.564	122	obese	elevated										Hardly ever or Never	Hardly ever or Never	hardly ever or never	no	no	no	yes	no	no	never or rarely	no	high adherence = 8	some of the time	some of the time	A little of the time	A little of the time	None of the time	not lonely	low risk	moderate	former		never
470	81.2	Male	Currently married	owned	more than 1 person per room	intermediate	retired or unemployed	enough	68	164	25.2826	98	overweight	elevated										Hardly ever or Never	Some of the time	hardly ever or never	no	no	no	yes	no	no	never or rarely	no	high adherence = 8	a good bit of the time	a good bit of the time	A little of the time	A little of the time	A little of the time	not lonely	low risk	moderate	former		never
423	52.1	Male	Currently married	not owned	more than 1 person per room	illiterate and elementary	full time	not enough	90	173	30.0712	101	obese	elevated										Hardly ever or Never	Hardly ever or Never	some of the time	no	no	no	no	no	no	never or rarely	no	moderate adherence = 7 or 6	a good bit of the time	a good bit of the time	A little of the time	None of the time	None of the time	lonely	low risk	low	former		never
339	55.2	Male	Currently married	owned	one or less person per room	intermediate	full time	not enough	80	180	24.6914	97	normal	elevated										Some of the time	Some of the time	some of the time	no	no	no	no	no	no	never or rarely	no	moderate adherence = 7 or 6	a little of the time	a little of the time	Some of the time	None of the time	None of the time	lonely	low risk	moderate	former		never
150	71.7	Male	Currently married	not owned	one or less person per room	secondary and uni	full time	enough	88	168	31.1791		obese		2259.5	100.134	188.016	121.418	283.403	25.7261	62.1931	22.9941	72.9302	Hardly ever or Never	Often	hardly ever or never	no	no	no	yes	no	no	never or rarely	yes	moderate adherence = 7 or 6	a little of the time	a little of the time	None of the time	None of the time	None of the time	not lonely	low risk	moderate	former		never	2259.5	1563.5	26.3247
156	29.2	Male	Never married	owned	one or less person per room	secondary and uni	full time	enough	77	176	24.858	86	normal	normal	5107.65	140.325	468.082	287.887	485.724	70.0702	122.412	73.9049	175.001	Some of the time	Often	some of the time	no	no	no	no	no	no	never or rarely	no	moderate adherence = 7 or 6	a little of the time	a little of the time	A little of the time	Some of the time	None of the time	not lonely	low risk	high	former		never	5107.65	3308.63	35.1275
142	68.5	Male	Currently married	not owned	one or less person per room	secondary and uni	retired or unemployed	enough	93	178	29.3524	115	overweight	elevated	2789.85	83.8444	328.124	124.715	220.853	24.3005	54.8568	33.6622	90.3929	Hardly ever or Never	Often	hardly ever or never	no	no	no	no	no	no	never or rarely	no	moderate adherence = 7 or 6	none of the time	none of the time	most of the time	None of the time	None of the time	not lonely	high risk	moderate	former		never	2789.85	3123.18	51.2111
370	77.8	Male	Currently married	owned	one or less person per room	intermediate	retired or unemployed	enough	86	176	27.7634	102	overweight	elevated										Hardly ever or Never	Some of the time	hardly ever or never	no	no	no	yes	no	no	once in a while	no	moderate adherence = 7 or 6	a good bit of the time	a good bit of the time	A little of the time	A little of the time	A little of the time	not lonely	low risk	low	former		never
49	77.5	Male	Never married	owned	more than 1 person per room	secondary and uni	retired or unemployed	enough	67	167	24.0238	100	normal	elevated	2795.58	105.956	327.899	117.795	201.398	24.5281	48.1018	33.0169	59.8598	Hardly ever or Never	Often	hardly ever or never	no	no	no	yes	no	no	never or rarely	no	high adherence = 8	a little of the time	some of the time	good bit of the time	good bit of the time	good bit of the time	not lonely	high risk	moderate	former		never	2795.58	2962.42	40.1356
59	64.9	Male	Currently married	owned	one or less person per room	illiterate and elementary	full time	enough	88	178	27.7743		overweight		3443.54	114.489	404.338	152.025	345.807	33.542	71.337	31.7327	116.149	Hardly ever or Never	Often	hardly ever or never	no	yes	no	no	yes	yes	once in a while	no	low adherence <6	some of the time	some of the time	all of the time	None of the time	None of the time	not lonely	low risk	high	former		never	3443.54	3373.3	53.9617
490	61.8	Male	Currently married	owned	more than 1 person per room	intermediate	retired or unemployed	enough	80	166	29.0318	107	overweight	elevated										Some of the time	Hardly ever or Never	some of the time	yes	yes	no	yes	yes	yes	sometimes	yes	low adherence <6	most of the time	most of the time	good bit of the time	good bit of the time	good bit of the time	lonely	low risk	low	former		never
338	67.8	Male	Currently married	owned	one or less person per room	secondary and uni	full time	enough	80	169	28.0102	57	overweight	normal										Some of the time	Some of the time	some of the time	yes	no	no	yes	yes	yes	never or rarely	yes	low adherence <6	none of the time	none of the time	None of the time	None of the time	None of the time	lonely	low risk	high	former		never
179	47.5	Male	Never married	not owned	one or less person per room	intermediate	full time	enough	111	183	33.1452		obese		2316.6	104.666	319.664	68.8086	223.156	21.9747	21.9797	15.4305	63.1644	Hardly ever or Never	Hardly ever or Never	hardly ever or never	yes	yes	no	yes	no	yes	once in a while	yes	low adherence <6	some of the time	some of the time	good bit of the time	good bit of the time	good bit of the time	not lonely	high risk	high	former		never	2316.6	2449.38	36.499
20	47.5	Male	Currently married	owned	one or less person per room	illiterate and elementary	full time	enough	97	178	30.6148	111	obese	elevated	4082.02	149.727	460.032	181.187	624	50.2461	83.3027	27.357	61.8702	Hardly ever or Never	Often	hardly ever or never															not lonely		low	former		never	4082.02	4966.16	58.4031
70	69.5	Male	Currently married	owned	one or less person per room	secondary and uni	full time	enough	85	172	28.7317		overweight		3765.89	100.503	463.727	167.663	179.512	52.7614	66.7629	29.6212	154.231	Hardly ever or Never	Often	hardly ever or never															not lonely		low	former		never	3765.89	2343.96	33.4625
58	62.6	Male	Currently married	owned	one or less person per room	secondary and uni	full time	enough	79	170	27.3356		overweight		4083.49	116.4	498.448	180.455	155.19	47.8863	89.3369	28.1144	173.774	Hardly ever or Never	Often	hardly ever or never															not lonely		moderate	former		never	4083.49	2850.32	78.9857
24	60.2	Male	Currently married	owned	one or less person per room	secondary and uni	full time	enough	91	166	33.0237		obese		2398.52	82.5053	232.639	126.438	176.972	38.9109	54.6015	18.2337	44.5559	Some of the time	Often	some of the time															not lonely		moderate	former		never	2398.52	1761.07	18.041
124	85	Male	Currently married	owned	one or less person per room	secondary and uni	retired or unemployed	enough	69	160	26.9531		overweight		3480.96	101.3	331.817	183.281	164.376	50.0774	95.4004	27.7171	109.083	Hardly ever or Never	Often	hardly ever or never															not lonely		moderate	former		never	3480.96	1558.87	35.0959
87	87.1	Male	Currently married	owned	one or less person per room	secondary and uni	retired or unemployed	enough	103	180	31.7901	113	obese	elevated	3502.8	94.9793	411.273	164.199	169.865	43.4215	83.9583	26.3235	124.081	Hardly ever or Never	Often	hardly ever or never															not lonely		moderate	former		never	3502.8	2262.1	38.2147
35	75.9	Male	Currently married	owned	one or less person per room	illiterate and elementary	retired or unemployed	enough	84	174	27.7447		overweight		3984.64	121.674	439.052	193.527	187.184	54.881	95.9948	25.032	161.077	Hardly ever or Never	Often	hardly ever or never															not lonely		low	former		never	3984.64	2960.65	34.4301
152	72.3	Male	Currently married	owned	one or less person per room	secondary and uni	retired or unemployed	enough	99	184	29.2415		overweight		3672.88	144.622	392.305	155.959	358.004	51.4384	62.9649	23.9572	52.9046	Hardly ever or Never	Often	hardly ever or never															not lonely		low	former		never	3672.88	3651.27	30.8752
99	77.7	Male	Currently married	owned	one or less person per room	intermediate	retired or unemployed	enough	73	163	27.4756	105	overweight	elevated	5099.66	219.318	618.758	194.151	645.792	56.8729	75.5282	38.745	135.708	Hardly ever or Never	Often	hardly ever or never															not lonely		low	former		never	5099.66	4606.18	57.3967
121	70.7	Male	Currently married	not owned	one or less person per room	secondary and uni	full time	enough	75	164	27.8852		overweight		4147.17	209.215	315.852	227.433	776.751	85.5197	86.8471	31.5705	73.742	Hardly ever or Never	Often	hardly ever or never															not lonely		moderate	former		never	4147.17	3276.17	33.1503
161	70.5	Male	Currently married	owned	one or less person per room	secondary and uni	retired or unemployed	enough	117	186	33.8189		obese		5368.54	168.038	680.6	219.331	416.334	68.0378	96.6188	32.5982	227.343	Hardly ever or Never	Often	hardly ever or never															not lonely		low	former		never	5368.54	4996.43	46.5678
86	71.4	Male	Currently married	owned	one or less person per room	illiterate and elementary	retired or unemployed	not enough	70	167	25.0995		overweight											Hardly ever or Never	Often	hardly ever or never															not lonely		moderate	former		never
120	80.7	Male	Currently married	owned	one or less person per room	illiterate and elementary	retired or unemployed	enough	82	170	28.4		overweight		4942.04	183.311	556.169	220.458	594.041	89.3644	74.7637	32.5244	219.452	Hardly ever or Never	Often	hardly ever or never															not lonely		low	former		never	4942.04	4291.52	35.0279
133	72	Male	Currently married	not owned	one or less person per room	secondary and uni	full time	enough	96	172	32.45	115	obese	elevated	3678.31	159.914	384.583	166.702	1203.82	46.3525	75.2635	31.9296	114.195	Hardly ever or Never	Hardly ever or Never	hardly ever or never															not lonely		high	former		never	3678.31	3070.82	45.7994
178	69.7	Male	Currently married	owned	one or less person per room	secondary and uni	retired or unemployed	enough	87	180	26.8519		overweight		2799.92	94.8618	345.495	115.389	150.122	32.8345	52.9432	20.3165	44.181	Some of the time	Hardly ever or Never	some of the time															lonely		low	former		never	2799.92	2330.14	36.2119
116	49.1	Male	Currently married	not owned	more than 1 person per room	secondary and uni	full time	not enough	88	172	29.7458	110	overweight	elevated	2254.8	91.332	258.936	60.8659	229.368	20.5252	22.6969	10.7702	40.0512	Some of the time	Often	some of the time															not lonely		high	former		never	2254.8	2523.58	14.2357
29	80.6	Male	Currently married	owned	one or less person per room	secondary and uni	retired or unemployed	not enough	50	150	22.2222		normal		2561.56	82.0193	211.701	153.271	351.736	50.2469	73.7399	17.6883	87.6147	Often	Some of the time	often															lonely		moderate	former		never	2561.56	1880.14	13.0745
130	65.7	Male	Currently married	owned	one or less person per room	secondary and uni	full time	enough	66	186	19.0773		normal												Some of the time	hardly ever or never																	low
465	56	Male	Currently married	owned	one or less person per room	intermediate	full time	enough	97	178	30.6148	115	obese	elevated										Hardly ever or Never	Some of the time	hardly ever or never										a good bit of the time	a good bit of the time	good bit of the time	A little of the time	A little of the time	not lonely	low risk	high	former		never
168	70.9	Male	Widowed	owned	one or less person per room	intermediate	retired or unemployed	enough	96	172	32.45		obese											Often	Some of the time	often															lonely		low	former		never
13	76.6	Male	Currently married	owned	one or less person per room	illiterate and elementary	retired or unemployed	enough	85	174	28.075		overweight		3122.36	122.81	302.621	157.848	265.901	27.2783	72.8487	38.8165	53.7046	Hardly ever or Never	Often	hardly ever or never	no	no	yes	yes	no	no	never or rarely	yes	moderate adherence = 7 or 6	some of the time	some of the time	most of the time	most of the time	most of the time	not lonely	high risk	low	current		never	3122.36	2718.85	43.371
1	85.2	Male	Widowed	owned	one or less person per room	secondary and uni	retired or unemployed	enough	70	172	23.6614		normal		2875.94	93.4752	267.337	159.188	363.886	47.3411	76.8926	22.9035	107.881	Hardly ever or Never	Often	hardly ever or never	no	no	no	yes	no	no	never or rarely	yes	moderate adherence = 7 or 6	all of the time	all of the time	most of the time	most of the time	most of the time	not lonely	low risk	moderate	current		never	2875.94	2218.92	32.9483
149	48.1	Male	Currently married	owned	one or less person per room	secondary and uni	full time	enough	84	181	25.6402		overweight		3897.62	116.267	416.593	185.253	427.298	40.2713	86.7915	42.1638	114.54	Some of the time	Some of the time	some of the time	yes	no	yes	yes	no	no	sometimes	yes	low adherence <6	a little of the time	none of the time	None of the time	None of the time	None of the time	lonely	low risk	moderate	current		never	3897.62	2995.07	47.7372
433	64.4	Male	Currently married	owned	more than 1 person per room	intermediate	retired or unemployed	enough	66	170	22.8374	91	normal	normal										Some of the time	Hardly ever or Never	some of the time	no	no	no	yes	no	no	never or rarely	no	high adherence = 8	most of the time	most of the time	Some of the time	Some of the time	Some of the time	lonely	low risk	low	current		never
441	62.8	Male	Currently married	not owned	more than 1 person per room	intermediate	full time	enough	75	170	25.9516	87	overweight	normal										Some of the time	Hardly ever or Never	some of the time	yes	no	no	yes	no	no	once in a while	yes	low adherence <6	a good bit of the time	a good bit of the time	A little of the time	A little of the time	None of the time	lonely	low risk	high	current		never
395	74.8	Male	Currently married	owned	one or less person per room	illiterate and elementary	full time	enough	110	167	39.4421		obese											Some of the time	Hardly ever or Never	some of the time	yes	yes	no	yes	yes	no	sometimes	no	low adherence <6	a good bit of the time	most of the time	Some of the time	A little of the time	None of the time	lonely	low risk	low	current		never
144	55.3	Male	Currently married	owned	one or less person per room	secondary and uni	full time	enough	80	169	28.0102		overweight		4181.4	132.643	475.08	193.85	745.345	52.4774	75.2535	51.355	133.88	Hardly ever or Never	Often	hardly ever or never	no	no	no	yes	no	no	never or rarely	no	high adherence = 8	some of the time	some of the time	most of the time	most of the time	most of the time	not lonely	high risk	moderate	current		never	4181.4	4090.74	31.2229
82	75.1	Male	Currently married	owned	one or less person per room	secondary and uni	full time	enough	80	178	25.2493		overweight											Some of the time	Often	some of the time	yes	no	yes	yes	no	no	sometimes	no	low adherence <6	none of the time	some of the time	A little of the time	None of the time	None of the time	not lonely	low risk	low	current		never
25	76.8	Male	Divorced	owned	one or less person per room	secondary and uni	retired or unemployed	enough	93	174	30.7174		obese		3178.69	109.05	295.394	172.701	230.134	33.7407	68.6981	57.0745	116.632	Hardly ever or Never	Often	hardly ever or never	no	no	no	yes	no	no	never or rarely	yes	moderate adherence = 7 or 6	some of the time	some of the time	Some of the time	None of the time	None of the time	not lonely	low risk	moderate	current		never	3178.69	1698.55	43.7094
329	49.2	Male	Currently married	owned	one or less person per room	illiterate and elementary	retired or unemployed	enough	88.5	184	26.1401	59	overweight	normal										Hardly ever or Never	Often	some of the time	no	no	no	yes	no	no	never or rarely	no	high adherence = 8	some of the time	some of the time	A little of the time	Some of the time	A little of the time	not lonely	low risk	low	current		never
163	49	Male	Currently married	not owned	one or less person per room	secondary and uni	full time	enough	77	168	27.2817		overweight		4767.71	138.054	565.888	216.882	283.633	53.6145	94.7768	50.9689	122.446	Hardly ever or Never	Often	hardly ever or never	no	no	no	yes	no	no	never or rarely	yes	moderate adherence = 7 or 6	a little of the time	a little of the time	most of the time	None of the time	None of the time	not lonely	low risk	low	current		never	4767.71	5411.25	50.9665
45	49.6	Male	Currently married	owned	more than 1 person per room	intermediate	full time	not enough	68	164	25.2826		overweight		5035.59	169.878	616.846	209.855	325.405	52.2207	97.1745	41.6488	111.732	Hardly ever or Never	Often	hardly ever or never	yes	no	no	no	no	no	usually	no	low adherence <6	some of the time	some of the time	most of the time	None of the time	None of the time	not lonely	low risk	moderate	current		never	5035.59	4872.75	75.5917
416	61.8	Male	Currently married	not owned	one or less person per room	secondary and uni	full time	enough	51	150	22.6667	87	normal	normal										Hardly ever or Never	Often	hardly ever or never	no	no	no	yes	no	no	never or rarely	no	high adherence = 8	a good bit of the time	a good bit of the time	A little of the time	A little of the time	None of the time	not lonely	low risk	high	current		never
23	73.2	Male	Currently married	owned	one or less person per room	illiterate and elementary	retired or unemployed	enough	89	173	29.737		overweight		2345.76	104.47	321.349	71.3867	301.517	18.4896	27.608	16.2483	76.8873	Hardly ever or Never	Often	hardly ever or never	yes	no	no	yes	no	no	never or rarely	yes	moderate adherence = 7 or 6	a little of the time	a little of the time	good bit of the time	good bit of the time	good bit of the time	not lonely	high risk	low	current		never	2345.76	2597	24.0294
475	71.1	Male	Currently married	owned	more than 1 person per room	intermediate	full time	enough	95	167	34.0636	100	obese	elevated										Hardly ever or Never	Hardly ever or Never	hardly ever or never	yes	yes	no	no	yes	no	sometimes	yes	low adherence <6	a good bit of the time	a good bit of the time	A little of the time	A little of the time	A little of the time	not lonely	low risk	high	current		never
479	55.6	Male	Currently married	owned	one or less person per room	illiterate and elementary	part time	enough	70	170	24.2215	105	normal	elevated										Hardly ever or Never	Hardly ever or Never	hardly ever or never	yes	no	no	yes	no	no	sometimes	no	moderate adherence = 7 or 6	a good bit of the time	a good bit of the time	A little of the time	A little of the time	None of the time	not lonely	low risk	high	current		never
411	59.4	Male	Currently married	owned	more than 1 person per room	illiterate and elementary	full time	enough	82	177	26.1738	105	overweight	elevated										Some of the time	Hardly ever or Never	some of the time	no	no	no	yes	no	no	never or rarely	no	high adherence = 8	a good bit of the time	a good bit of the time	A little of the time	A little of the time	None of the time	lonely	low risk	high	current		never
489	61.8	Male	Currently married	owned	one or less person per room	intermediate	retired or unemployed	enough	86	160	33.5937	115	obese	elevated										Some of the time	Hardly ever or Never	some of the time	no	no	no	yes	no	no	once in a while	no	moderate adherence = 7 or 6	a good bit of the time	most of the time	Some of the time	A little of the time	None of the time	lonely	low risk	low	current		never
372	77.9	Male	Currently married	owned	one or less person per room	secondary and uni	retired or unemployed	enough	80	170	27.6817	101	overweight	elevated										Some of the time	Hardly ever or Never	some of the time	no	no	no	yes	no	no	never or rarely	no	high adherence = 8	a good bit of the time	a good bit of the time	A little of the time	None of the time	None of the time	lonely	low risk	low	current		never
396	61.1	Male	Currently married	owned	one or less person per room	illiterate and elementary	full time	enough	100	170	34.6021	117	obese	elevated										Some of the time	Hardly ever or Never	some of the time	no	no	no	yes	no	no	never or rarely	no	high adherence = 8	most of the time	most of the time	Some of the time	A little of the time	None of the time	lonely	low risk	high	current		never
358	71.5	Male	Currently married	owned	one or less person per room	secondary and uni	full time	enough	98	175	32		obese												Hardly ever or Never	hardly ever or never	no	no	no	yes	no	no	never or rarely	no	high adherence = 8	a good bit of the time	most of the time	Some of the time	A little of the time	None of the time		low risk	low	current		never
334	52.1	Male	Currently married	owned	more than 1 person per room	intermediate	part time	not enough	72	170	24.9135	95	normal	elevated										Hardly ever or Never	Often	hardly ever or never	no	no	no	yes	no	no	never or rarely	no	high adherence = 8	a good bit of the time	most of the time	most of the time	Some of the time	Some of the time	not lonely	low risk	high	current		never
62	56.6	Male	Currently married	not owned	one or less person per room	secondary and uni	full time	enough	81.5	183	24.3363		normal		2317.1	74.3675	248.998	113.738	159.201	24.9362	47.1965	32.2354	77.0238	Hardly ever or Never	Often	hardly ever or never	no	no	no	yes	no	no	never or rarely	yes	moderate adherence = 7 or 6	most of the time	most of the time	most of the time	most of the time	most of the time	not lonely	high risk	low	current		never	2317.1	1701.87	24.0013
373	83.4	Male	Currently married	owned	one or less person per room	intermediate	retired or unemployed	enough	70	170	24.2215	91	normal	normal										Some of the time	Hardly ever or Never	some of the time	yes	no	no	yes	no	no	sometimes	yes	low adherence <6	a good bit of the time	a good bit of the time	A little of the time	None of the time	None of the time	lonely	low risk	low	current		never
355	78.8	Male	Widowed	owned	one or less person per room	secondary and uni	retired or unemployed	enough	77	170	26.6436	100	overweight	elevated										Some of the time	Hardly ever or Never	some of the time	no	no	no	no	no	no	never or rarely	no	moderate adherence = 7 or 6	a good bit of the time	most of the time	Some of the time	A little of the time	None of the time	lonely	low risk	low	current		never
4	54.7	Male	Separated	owned	one or less person per room	secondary and uni	full time	enough	109	173	36.4195		obese		3373.57	105.204	361.541	167.399	274.643	55.2571	64.0612	32.5389	84.454	Often	Some of the time	often	no	no	no	yes	no	no	never or rarely	yes	moderate adherence = 7 or 6	a good bit of the time	a good bit of the time	most of the time	good bit of the time	good bit of the time	lonely	high risk	low	current		never	3373.57	2939.84	32.9804
129	55	Male	Currently married	owned	one or less person per room	secondary and uni	full time	enough	110	179	34.331		obese											Hardly ever or Never	Hardly ever or Never	hardly ever or never	no	no	no	yes	no	no	never or rarely	no	high adherence = 8	none of the time	some of the time	None of the time	None of the time	None of the time	not lonely	low risk	high	current		never
143	59	Male	Currently married	owned	one or less person per room	secondary and uni	full time	enough	62	171	21.2031		normal		3097.69	110.206	249.905	179.435	260.061	33.4941	73.0205	62.1445	91.4685	Hardly ever or Never	Often	hardly ever or never	no	no	no	yes	no	no	never or rarely	yes	moderate adherence = 7 or 6	some of the time	some of the time	all of the time	Some of the time	Some of the time	not lonely	high risk	low	current		never	3097.69	1567.39	27.8884
66	57.7	Male	Currently married	owned	one or less person per room	secondary and uni	full time	enough	76	173	25.3934	95	overweight	elevated	3405.65	115.672	385.6	155.618	270.721	32.1928	66.3472	44.1895	154.693	Hardly ever or Never	Often	hardly ever or never	no	no	no	yes	no	no	never or rarely	yes	moderate adherence = 7 or 6	some of the time	some of the time	most of the time	None of the time	None of the time	not lonely	low risk	moderate	current		never	3405.65	2543.25	45.7502
91	53.4	Male	Currently married	owned	one or less person per room	secondary and uni	full time	not enough	82	180	25.3086	98	overweight	elevated	2669.18	81.4706	305.243	116.065	202.255	23.4959	45.4755	36.0649	93.332	Hardly ever or Never	Often	hardly ever or never	yes	no	no	yes	no	no	never or rarely	yes	moderate adherence = 7 or 6	a good bit of the time	a good bit of the time	most of the time	most of the time	most of the time	not lonely	high risk	low	current		never	2669.18	2336.47	24.6512
442	63.7	Male	Currently married	not owned	one or less person per room	intermediate	retired or unemployed	enough	65	168	23.03	85	normal	normal										Hardly ever or Never	Some of the time	hardly ever or never	yes	no	no	yes	no	no	never or rarely	no	moderate adherence = 7 or 6	a little of the time	a little of the time	A little of the time	Some of the time	A little of the time	not lonely	low risk	moderate	current		never
21	47.9	Male	Currently married	owned	one or less person per room	secondary and uni	full time	enough	92	171	31.4627	91	obese	normal	4472.1	125.21	431.008	247.521	256.2	63.5749	106.603	57.8066	128.745	Some of the time	Hardly ever or Never	some of the time	yes	no	no	no	no	no	once in a while	no	low adherence <6	a little of the time	a little of the time	None of the time	A little of the time	A little of the time	lonely	low risk	low	current		never	4472.1	3088.04	43.0131
403	70.4	Male	Currently married	owned	one or less person per room	intermediate	retired or unemployed	enough	84	170	29.0657	95	overweight	elevated										Hardly ever or Never	Some of the time	hardly ever or never	no	no	no	yes	no	no	never or rarely	no	high adherence = 8	some of the time	a good bit of the time	Some of the time	A little of the time	None of the time	not lonely	low risk	moderate	current		never
455	45.3	Male	Currently married	owned	more than 1 person per room	intermediate	retired or unemployed	enough	98	189	27.4348	105	overweight	elevated										Some of the time	Hardly ever or Never	some of the time	no	no	no	yes	no	no	never or rarely	no	high adherence = 8	a good bit of the time	most of the time	Some of the time	A little of the time	None of the time	lonely	low risk	low	current		never
460	47.7	Male	Currently married	owned	one or less person per room	secondary and uni	full time	enough	80	175	26.1224	108	overweight	elevated										Hardly ever or Never	Some of the time	hardly ever or never	no	no	no	yes	no	no	once in a while	no	moderate adherence = 7 or 6	a good bit of the time	a good bit of the time	A little of the time	A little of the time	None of the time	not lonely	low risk	high	current		never
443	53.2	Male	Currently married	owned	more than 1 person per room	illiterate and elementary	retired or unemployed	enough	85	183	25.3815	100	overweight	elevated										Some of the time	Some of the time	some of the time	no	no	no	yes	no	no	never or rarely	no	high adherence = 8	most of the time	most of the time	Some of the time	Some of the time	A little of the time	lonely	low risk	low	current		never
381	63.3	Male	Currently married	owned	one or less person per room	illiterate and elementary	full time	enough	83	174	27.4145	96	overweight	elevated										Hardly ever or Never	Hardly ever or Never	hardly ever or never	no	no	no	yes	no	no	never or rarely	no	high adherence = 8	some of the time	some of the time	Some of the time	A little of the time	None of the time	not lonely	low risk	high	current		never
452	70.8	Male	Currently married	owned	one or less person per room	illiterate and elementary	full time	not enough	84	170	29.0657	95	overweight	elevated										Some of the time	Hardly ever or Never	some of the time	yes	no	no	no	no	no	never or rarely	no	moderate adherence = 7 or 6	most of the time	most of the time	Some of the time	Some of the time	A little of the time	lonely	low risk	high	current		never
424	84.8	Male	Currently married	owned	more than 1 person per room	illiterate and elementary	retired or unemployed	not enough	70	170	24.2215	95	normal	elevated										Some of the time	Hardly ever or Never	some of the time	no	no	no	yes	no	no	once in a while	no	moderate adherence = 7 or 6	most of the time	most of the time	Some of the time	Some of the time	A little of the time	lonely	low risk	low	current		never
328	53.8	Male	Currently married	owned	one or less person per room	intermediate	retired or unemployed	enough	73	163	27.4756	58	overweight	normal										Often	Some of the time	hardly ever or never	yes	yes	no	yes	no	no	never or rarely	yes	low adherence <6	a good bit of the time	some of the time	most of the time	most of the time	most of the time	lonely	high risk	high	current		never
380	44.8	Male	Currently married	owned	more than 1 person per room	secondary and uni	retired or unemployed	enough	150	167	53.7846	147	obese	elevated										Some of the time	Some of the time	some of the time	no	no	no	yes	no	no	once in a while	no	moderate adherence = 7 or 6	a good bit of the time	most of the time	Some of the time	A little of the time	A little of the time	lonely	low risk	low	current		never
348	70.6	Male	Currently married	not owned	more than 1 person per room	illiterate and elementary	retired or unemployed	not enough	55	155	22.8928	123	normal	elevated										Hardly ever or Never	Often	hardly ever or never	yes	yes	yes	yes	yes	no	sometimes	yes	low adherence <6	a good bit of the time	most of the time	all of the time	good bit of the time	A little of the time	not lonely	low risk	moderate	current		never
385	60.5	Male	Currently married	owned	one or less person per room	secondary and uni	full time	enough	70	160	27.3437	95	overweight	elevated										Hardly ever or Never	Some of the time	hardly ever or never	no	no	no	no	no	no	never or rarely	no	moderate adherence = 7 or 6	a good bit of the time	a good bit of the time	A little of the time	None of the time	None of the time	not lonely	low risk	moderate	current		never
477	41.3	Male	Currently married	not owned	more than 1 person per room	intermediate	full time	enough	110	175	35.9184	117	obese	elevated										Hardly ever or Never	Some of the time	hardly ever or never	yes	no	no	yes	no	no	sometimes	no	moderate adherence = 7 or 6	most of the time	most of the time	Some of the time	Some of the time	A little of the time	not lonely	low risk	high	current		never
103	72.9	Male	Currently married	not owned	one or less person per room	intermediate	full time	not enough	75	175	24.4898		normal		2786.95	60.1897	254.982	169.585	96.9667	26.8467	98.8372	34.9458	114.823	Some of the time	Hardly ever or Never	some of the time	no	no	no	yes	no	no	never or rarely	yes	moderate adherence = 7 or 6	most of the time	most of the time	good bit of the time	most of the time	most of the time	lonely	high risk	moderate	current		never	2786.95	1303.77	21.0093
383	55.5	Male	Never married	owned	one or less person per room	secondary and uni	full time	enough	79	167	28.3266	85	overweight	normal										Some of the time	Hardly ever or Never	some of the time	no	no	no	yes	no	no	never or rarely	no	high adherence = 8	a good bit of the time	most of the time	Some of the time	A little of the time	None of the time	lonely	low risk	high	current		never
360	73.4	Male	Never married	owned	one or less person per room	intermediate	retired or unemployed	enough	94	160	36.7187	123	obese	elevated										Some of the time	Hardly ever or Never	some of the time	no	no	no	yes	no	no	never or rarely	no	high adherence = 8	most of the time	most of the time	Some of the time	A little of the time	None of the time	lonely	low risk	low	current		never
342	60.2	Male	Currently married	owned	one or less person per room	illiterate and elementary	full time	enough	96	180	29.6296	123	overweight	elevated										Hardly ever or Never	Hardly ever or Never	some of the time	no	no	no	yes	no	yes	never or rarely	no	moderate adherence = 7 or 6	none of the time	none of the time	A little of the time	A little of the time	None of the time	lonely	low risk	high	current		never
109	71.3	Male	Currently married	owned	one or less person per room	secondary and uni	retired or unemployed	enough	88	157	35.7012		obese		2579.7	69.7285	255.486	141.006	216.894	32.0723	75.064	24.972	87.3973	Hardly ever or Never	Often	hardly ever or never	yes	no	no	yes	yes	yes	once in a while	yes	low adherence <6	most of the time	most of the time	most of the time	most of the time	most of the time	not lonely	high risk	low	current		never	2579.7	2220.97	29.8225
51	71.1	Male	Currently married	not owned	one or less person per room	intermediate	retired or unemployed	enough	88	180	27.1605		overweight		3552.09	103.357	326.147	189.588	355.743	47.5786	92.3936	33.9616	102.244	Hardly ever or Never	Often	hardly ever or never	no	yes	yes	no	yes	yes	sometimes	no	low adherence <6	a little of the time	a little of the time	all of the time	None of the time	None of the time	not lonely	high risk	low	current		never	3552.09	3445.71	34.9754
346	53	Male	Currently married	owned	one or less person per room	illiterate and elementary	full time	enough	60	164	22.3081	90	normal	normal										Hardly ever or Never	Often	hardly ever or never	yes	yes	no	yes	no	yes	sometimes	yes	low adherence <6	none of the time	none of the time	A little of the time	A little of the time	A little of the time	not lonely	high risk	high	current		never
336	51.1	Male	Currently married	owned	more than 1 person per room	illiterate and elementary	full time	not enough	70	172	23.6614	28	normal	normal										Some of the time	Hardly ever or Never	some of the time	yes	yes	yes	yes	yes	yes	once in a while	yes	low adherence <6	most of the time	a good bit of the time	all of the time	A little of the time	None of the time	lonely	low risk	low	current		never
90	63.8	Male	Currently married	owned	one or less person per room	secondary and uni	full time	enough	85	165	31.2213		obese		3170.2	92.0609	361.242	150.777	192.837	39.3964	72.7482	26.0509	136.821	Hardly ever or Never	Often	hardly ever or never	yes	yes	no	yes	no	yes	sometimes	yes	low adherence <6	a little of the time	a little of the time	good bit of the time	None of the time	None of the time	not lonely	low risk	moderate	current		never	3170.2	2729.58	37.9702
2	55.8	Male	Currently married	not owned	more than 1 person per room	intermediate	full time	enough	80	175	26.1224		overweight		3062.13	136.403	257.735	165.064	486.641	40.0464	72.0288	36.7736	68.909	Hardly ever or Never	Often	hardly ever or never	yes	yes	yes	no	yes	yes	sometimes	no	low adherence <6	a little of the time	a little of the time	A little of the time	A little of the time	A little of the time	not lonely	low risk	moderate	current		never	3062.13	2401.01	21.236
399	67.6	Male	Currently married	owned	one or less person per room	illiterate and elementary	retired or unemployed	enough	75	169	26.2596	123	overweight	elevated										Some of the time	Hardly ever or Never	some of the time	yes	yes	yes	no	yes	yes	usually	no	low adherence <6	most of the time	most of the time	Some of the time	Some of the time	Some of the time	lonely	low risk	low	current		never
17	46.1	Male	Never married	not owned	one or less person per room	secondary and uni	full time	enough	74	171	25.3069		overweight											Some of the time	Often	some of the time	yes	yes	no	no	yes	yes	usually	no	low adherence <6	a good bit of the time	a good bit of the time	good bit of the time	A little of the time	A little of the time	not lonely	low risk	low	current		never
36	77	Male	Currently married	owned	one or less person per room	illiterate and elementary	retired or unemployed	enough	81	170	28		overweight											Hardly ever or Never	Often	hardly ever or never															not lonely		low	current		never
184	56.5	Male	Currently married	owned	more than 1 person per room	illiterate and elementary	full time	not enough	86	180	26.5432		overweight											Hardly ever or Never	Often	hardly ever or never															not lonely		low	current		never
136	61.2	Male	Currently married	not owned	one or less person per room	illiterate and elementary	full time	enough	112	182	33.8123	126	obese	elevated										Hardly ever or Never	Hardly ever or Never	some of the time															lonely		low	current		never
72	57.3	Male	Currently married	not owned	more than 1 person per room	intermediate	full time	enough	113	178	35.6647		obese											Hardly ever or Never	Often	hardly ever or never															not lonely		high	current		never
3	66.8	Male	Currently married	not owned	more than 1 person per room	illiterate and elementary	retired or unemployed	not enough	73	187	20.8756	90	normal	normal										Some of the time	Often	hardly ever or never															not lonely		moderate	current		never
97	47.7	Male	Currently married	owned	one or less person per room	illiterate and elementary	full time	not enough	116	165	42.6079		obese											Hardly ever or Never	Often	hardly ever or never															not lonely		low	current		never
10	56.2	Male	Currently married	not owned	one or less person per room	illiterate and elementary	full time	not enough	84	167	30.1194		obese											Hardly ever or Never	Often	hardly ever or never															not lonely		low	current		never
134	54.7	Male	Currently married	owned	one or less person per room	secondary and uni	part time	enough	94	157	38.1354		obese		5467.22	262.227	499.398	268.969	954.483	103.152	94.3518	41.642	124.08	Hardly ever or Never	Often	hardly ever or never															not lonely		low	current		never	5467.22	4986.07	48.7214
135	65.5	Male	Currently married	owned	one or less person per room	secondary and uni	retired or unemployed	enough	111	179	34.6431		obese		3479.54	122.142	291.795	179.592	300.812	57.0671	81.6481	23.5915	93.8547	Hardly ever or Never	Some of the time	some of the time															not lonely		low	current		never	3479.54	1921.15	25.0166
192	57	Male	Currently married	not owned	one or less person per room	secondary and uni	full time	enough	102	186	29.4832	109	overweight	elevated	5136.62	115.107	377.909	213.312	472.119	60.9298	106.149	34.033	135.957	Hardly ever or Never	Often	hardly ever or never															not lonely		high	current		never	5136.62	2240.33	28.8588
57	63.3	Male	Currently married	owned	one or less person per room	secondary and uni	full time	enough	84	174	27.7447		overweight		3128.8	151.983	320.827	137.506	396.338	55.1871	50.9056	19.6457	41.7071	Hardly ever or Never	Often	hardly ever or never															not lonely		low	current		never	3128.8	3594.64	22.9132
39	38.9	Male	Currently married	not owned	more than 1 person per room	illiterate and elementary	full time	not enough	88	176	28.4091		overweight		2227.78	99.8585	207.664	110.855	355.584	38.903	43.2705	14.5277	59.7008	Hardly ever or Never	Often	hardly ever or never															not lonely		high	current		never	2227.78	2301.14	13.6409
182	39.1	Male	Currently married	owned	more than 1 person per room	secondary and uni	full time	enough	83	170	28.7197		overweight											Hardly ever or Never	Often	hardly ever or never															not lonely		high	current		never
5	68.3	Male	Currently married	owned	one or less person per room	secondary and uni	part time	not enough	78	156	32.0513	111	obese	elevated	2781.28	137.308	248.899	137.384	321.942	46.4424	52.9002	21.506	41.0228	Hardly ever or Never	Often	hardly ever or never															not lonely		moderate	current		never	2781.28	3082.07	30.9575
42	55.5	Male	Currently married	owned	more than 1 person per room	secondary and uni	full time	not enough	75	170	25.9516	96	overweight	elevated	2437.13	81.9474	268.749	87.4553	141.725	21.4112	42.8877	16.1872	29.0999	Often	Some of the time	often															lonely		low	current		never	2437.13	2397.76	35.0992
123	63.9	Male	Currently married	owned	one or less person per room	secondary and uni	full time	not enough	78	170	26.9896		overweight												Often	hardly ever or never																	moderate	current		never
22	53.5	Male	Currently married	owned	one or less person per room	secondary and uni	full time	not enough	92	174	30.3871	106	obese	elevated	2823.8	81.4627	211.783	183.424	211.904	56.9551	87.8704	26.9872	84.6014	Hardly ever or Never	Often	some of the time															not lonely		moderate	current		never	2823.8	1557.04	21.4009
75	44.8	Male	Currently married	owned	more than 1 person per room	secondary and uni	part time	not enough	120	173	40.0949		obese											Hardly ever or Never	Often	some of the time															not lonely		low	current		never
127	50.9	Male	Divorced	not owned	one or less person per room	secondary and uni	retired or unemployed	not enough	62	167	22.231		normal		3773.73	150.257	420.901	165.455	393.596	57.6817	62.728	28.2633	74.4435	Often	Hardly ever or Never	often															lonely		moderate	current		never	3773.73	3750.76	30.8605
73	63.2	Male	Divorced	owned	one or less person per room	secondary and uni	retired or unemployed	enough	95	188	26.8787	111	overweight	elevated	3633.67	155.899	447.387	133.409	502.766	36.5207	58.443	23.6756	111.877	Often	Often	hardly ever or never															not lonely		low	current		never	3633.67	3206.04	51.8083
174	58.4	Male	Divorced	not owned	one or less person per room	secondary and uni	full time	enough	79	173	26.3958		overweight		4994.23	225.624	551.441	208.82	676.23	80.4899	80.0977	29.1367	258.359	Hardly ever or Never	Often	hardly ever or never															not lonely		high	current		never	4994.23	4631.62	32.0377
37	69.3	Male	Currently married	owned	one or less person per room	secondary and uni	retired or unemployed	enough	60	160	23.4375		normal		4513.1	182.044	446.185	217.47	451.732	86.5947	80.7232	26.0787	133.605	Hardly ever or Never	Often	hardly ever or never															not lonely		low	current		never	4513.1	5170.2	52.0107
69	72.5	Male	Currently married	owned	one or less person per room	secondary and uni	full time	enough	88	166	31.935	112	obese	elevated	3553.68	122.306	465.393	131.295	188.98	38.2084	66.6654	17.1897	182.189	Hardly ever or Never	Often	hardly ever or never															not lonely		low	current		never	3553.68	3603.25	44.2012
466	48.1	Male	Currently married	owned	more than 1 person per room	secondary and uni	full time	enough	94	181	28.6927	105	overweight	elevated										Hardly ever or Never	Some of the time	hardly ever or never										a good bit of the time	a good bit of the time	A little of the time	A little of the time	None of the time	not lonely	low risk	moderate	current		never
453	50.7	Male	Currently married	owned	more than 1 person per room	intermediate	full time	enough	75	170	25.9516	101	overweight	elevated										Hardly ever or Never	Some of the time	hardly ever or never										a good bit of the time	a good bit of the time	good bit of the time	A little of the time	None of the time	not lonely	low risk	high	current		never
145	55.3	Male	Currently married	owned	one or less person per room	illiterate and elementary	retired or unemployed	enough	90	180	27.7778		overweight												Often	hardly ever or never																	low
185	74.1	Male	Currently married	owned	one or less person per room	secondary and uni	retired or unemployed	enough	75	170	25.9516	94	overweight	elevated	2740.86	96.5181	290.858	132.373	259.514	41.4098	56.4784	17.7722	121.122	Hardly ever or Never	Often	hardly ever or never															not lonely		low	current		never	2740.86	2594.62	20.3088
64	51	Male	Currently married	owned	one or less person per room	secondary and uni	part time	enough	71	174	23.4509		normal		5109.52	239.417	407.497	280.151	1595.49	96.5672	118.322	42.9274	159.592	Hardly ever or Never	Some of the time	often															lonely		low	current		never	5109.52	4208.82	35.336
157	50.1	Male	Currently married	owned	one or less person per room	illiterate and elementary	full time	not enough	78	178	24.6181	104	normal	elevated										Often	Often	often										a little of the time	a little of the time	good bit of the time	good bit of the time	good bit of the time	lonely	high risk	high	current		never
126	75.4	Male	Currently married	owned	one or less person per room	secondary and uni	retired or unemployed	enough	61	160	23.8281	89	normal	normal	3784.59	103.658	478.618	161.72	196.489	42.1975	79.7254	25.96	134.994	Hardly ever or Never	Often	hardly ever or never															not lonely		moderate	never		former	3784.59	3425.28	30.8943
439	51.8	Male	Currently married	not owned	more than 1 person per room	secondary and uni	full time	enough	75	175	24.4898	92	normal	normal										Hardly ever or Never	Some of the time	hardly ever or never	no	no	no	yes	no	no	never or rarely	no	high adherence = 8	some of the time	some of the time	Some of the time	None of the time	None of the time	not lonely	low risk	low	never		former
125	83.5	Male	Currently married	owned	one or less person per room	secondary and uni	retired or unemployed	not enough	72	169	25.2092		overweight		3089.03	113.555	355.199	134.891	282.028	36.3257	68.953	18.9519	67.0675	Hardly ever or Never	Often	hardly ever or never															not lonely		low	never		former	3089.03	2827.7	26.7018
186	75.9	Male	Currently married	owned	one or less person per room	secondary and uni	full time	enough	77	174	25.4327		overweight		1646.78	68.2375	184.247	70.7605	144.401	12.9017	35.4407	17.2613	81.3343	Hardly ever or Never	Often	hardly ever or never	no	no	no	yes	no	no	never or rarely	yes	moderate adherence = 7 or 6	a little of the time	a little of the time	most of the time	None of the time	None of the time	not lonely	low risk	moderate	never		former	1646.78	766.206	21.1681
61	71.9	Male	Currently married	not owned	one or less person per room	secondary and uni	retired or unemployed	enough	72	170	24.9135		normal		4443.28	125.254	393.327	263.217	255.111	46.5546	117.934	80.7926	159.128	Hardly ever or Never	Often	hardly ever or never	no	no	no	yes	no	no	never or rarely	yes	moderate adherence = 7 or 6	some of the time	some of the time	Some of the time	None of the time	None of the time	not lonely	low risk	low	never		former	4443.28	2385.34	47.2627
14	72.6	Male	Currently married	owned	one or less person per room	secondary and uni	full time	enough	97	166	35.201		obese		2288.37	71.7347	195.404	135.417	166.729	22.5378	70.2994	32.054	67.7953	Hardly ever or Never	Often	hardly ever or never	no	no	no	yes	yes	no	never or rarely	no	moderate adherence = 7 or 6	some of the time	some of the time	good bit of the time	good bit of the time	good bit of the time	not lonely	high risk	low	former		former	2288.37	1426.71	23.2455
148	73.9	Male	Currently married	not owned	one or less person per room	secondary and uni	full time	enough	74	187	21.1616	96	normal	elevated	3631.05	111.104	362.495	192.961	410.077	51.3172	89.664	37.2575	166.588	Hardly ever or Never	Often	hardly ever or never	yes	yes	yes	no	no	yes	sometimes	no	low adherence <6	a little of the time	a little of the time	good bit of the time	all of the time	all of the time	not lonely	high risk	low	former		former	3631.05	2528.75	26.9655
19	77.8	Male	Currently married	owned	one or less person per room	secondary and uni	retired or unemployed	enough	71	168	25.1559		overweight		2474.65	92.4522	167.101	159.604	289.076	29.9194	58.2761	57.2137	40.0311	Often	Hardly ever or Never	often	no	no	no	no	no	no	never or rarely	yes	moderate adherence = 7 or 6	a good bit of the time	a good bit of the time	all of the time	good bit of the time	good bit of the time	lonely	high risk	moderate	former		former	2474.65	1176.44	24.4687
68	58.8	Male	Currently married	owned	one or less person per room	secondary and uni	retired or unemployed	enough	77	177	24.5779		normal		4217.58	128.301	414.073	217.606	256.575	54.6211	112.071	36.4444	106.39	Hardly ever or Never	Often	hardly ever or never															not lonely		high	former		former	4217.58	3728.24	56.1767
119	79.1	Male	Currently married	not owned	one or less person per room	secondary and uni	retired or unemployed	not enough	61	160	23.8281		normal		3963.3	170.918	321.779	221.391	593.418	82.9062	86.151	29.2765	106.949	Some of the time	Often	hardly ever or never															not lonely		moderate	former		former	3963.3	3734.4	43.3649
6	82.9	Male	Currently married	owned	more than 1 person per room	illiterate and elementary	part time	not enough	62	176	20.0155		normal		3600.14	120.19	373.736	180.493	386.305	67.4907	66.3688	26.0505	92.8161	Hardly ever or Never	Often	hardly ever or never															not lonely		low	former		former	3600.14	3386.72	20.9652
117	60.9	Male	Currently married	owned	one or less person per room	illiterate and elementary	full time	not enough	89	170	30.7958		obese											Hardly ever or Never	Often	hardly ever or never															not lonely		low	current		former
33	43.8	Male	Currently married	owned	more than 1 person per room	secondary and uni	full time	enough	96	171	32.8306	116	obese	elevated	2887.06	96.4828	337.492	127.552	238.063	36.1907	61.0235	18.5729	107.805	Hardly ever or Never	Often	hardly ever or never	no	no	no	yes	no	no	never or rarely	yes	moderate adherence = 7 or 6	some of the time	some of the time	most of the time	None of the time	None of the time	not lonely	low risk	low	never	Daily	current	2887.06	2937.54	43.4819
52	56.2	Male	Currently married	owned	one or less person per room	secondary and uni	full time	enough	93	168	32.9507		obese		3588.07	114.962	340.006	186.601	184.047	38.3673	82.3741	52.2852	129.34	Hardly ever or Never	Often	hardly ever or never	no	no	no	yes	no	no	never or rarely	yes	moderate adherence = 7 or 6	a little of the time	a little of the time	all of the time	all of the time	None of the time	not lonely	high risk	low	never	Daily	current	3588.07	2122.54	51.0555
115	62.6	Male	Currently married	owned	one or less person per room	intermediate	full time	enough	71.5	161	27.5838	111	overweight	elevated	2527.76	95.1717	374.503	72.1182	151.58	17.6792	25.2452	16.3839	112.44	Hardly ever or Never	Often	hardly ever or never	yes	no	no	yes	no	no	once in a while	no	moderate adherence = 7 or 6	some of the time	some of the time	good bit of the time	good bit of the time	good bit of the time	not lonely	high risk	low	never	Daily	current	2527.76	3068.91	29.1559
190	40.8	Male	Currently married	owned	one or less person per room	secondary and uni	full time	enough	81	167	29.0437	100	overweight	elevated	2234.06	79.633	199.745	124.061	222.709	24.2516	65.5306	25.3667	59.0057	Hardly ever or Never	Often	hardly ever or never	yes	yes	yes	yes	yes	yes	sometimes	no	low adherence <6	some of the time	some of the time	good bit of the time	good bit of the time	good bit of the time	not lonely	high risk	moderate	never	Daily	current	2234.06	1598.43	20.4783
9	56.1	Male	Currently married	owned	more than 1 person per room	secondary and uni	full time	enough	103.5	167	37.1114		obese		3141.64	94.1455	390.223	133.796	331.07	56.3402	48.743	15.6586	235.499	Hardly ever or Never	Often	hardly ever or never	yes	no	no	no	no	yes	once in a while	yes	low adherence <6	a good bit of the time	a good bit of the time	most of the time	good bit of the time	good bit of the time	not lonely	high risk	moderate	never	Daily	current	3141.64	2959.03	26.3684
392	75	Male	Currently married	owned	one or less person per room	intermediate	part time	enough	90	170	31.1419	113	obese	elevated										Hardly ever or Never	Some of the time	hardly ever or never	no	no	no	yes	no	no	never or rarely	no	high adherence = 8	a good bit of the time	a good bit of the time	A little of the time	A little of the time	None of the time	not lonely	low risk	low	never	4-6 times/week	current
30	75.1	Male	Currently married	owned	one or less person per room	secondary and uni	retired or unemployed	enough	91	168	32.2421		obese											Hardly ever or Never	Often	hardly ever or never	no	no	no	yes	no	yes	sometimes	no	moderate adherence = 7 or 6	none of the time	none of the time	None of the time	None of the time	None of the time	not lonely	low risk	high	never	4-6 times/week	current
104	62.6	Male	Currently married	owned	one or less person per room	secondary and uni	retired or unemployed	enough	72	169	25.2092		overweight		3785.89	113.245	412.055	173.259	227.224	30.7091	84.6432	43.815	88.768	Hardly ever or Never	Often	hardly ever or never	no	no	no	yes	no	no	never or rarely	yes	moderate adherence = 7 or 6	some of the time	some of the time	Some of the time	None of the time	None of the time	not lonely	low risk	low	never	3x /week	current	3785.89	2900.63	53.3344
187	51	Male	Currently married	owned	one or less person per room	secondary and uni	full time	enough	88	182	26.5668		overweight		2783.46	76.2112	229.827	167.655	120.766	27.2531	64.2783	64.151	73.8269	Hardly ever or Never	Often	hardly ever or never	no	no	no	yes	no	no	never or rarely	yes	moderate adherence = 7 or 6	none of the time	none of the time	Some of the time	None of the time	None of the time	not lonely	low risk	moderate	never	3x /week	current	2783.46	1284.09	35.7946
111	61.9	Male	Currently married	owned	more than 1 person per room	intermediate	full time	not enough	90	180	27.7778	108	overweight	elevated										Hardly ever or Never	Often	hardly ever or never															not lonely		high	never	Twice	current
471	58.4	Male	Currently married	owned	one or less person per room	intermediate	full time	enough	66	175	21.551	88	normal	normal										Some of the time	Hardly ever or Never	some of the time										a good bit of the time	most of the time	Some of the time	A little of the time	A little of the time	lonely	low risk	high	never	Once	current
122	33.2	Male	Never married	owned	more than 1 person per room	secondary and uni	part time	enough	88	174	29.0659		overweight		5670.52	286.201	461.804	297.611	1527.76	80.4374	117.22	75.2345	144.284	Often	Some of the time	often										some of the time	all of the time	all of the time	all of the time	all of the time	lonely	high risk	moderate	never	Once	current	5670.52	3821.8	41.9262
102	61.5	Male	Currently married	owned	one or less person per room	illiterate and elementary	full time	enough	89	171	30.4367		obese		3811.4	125.656	481.265	153.628	352.892	49.2182	63.7745	24.5882	162.48	Hardly ever or Never	Often	hardly ever or never										some of the time	some of the time	all of the time	None of the time	None of the time	not lonely	low risk	high	former	Daily	current	3811.4	4196.97	31.348
32	56.9	Male	Currently married	owned	one or less person per room	illiterate and elementary	full time	enough	92	170	31.8339	114	obese	elevated	3187.04	114.682	294.415	172.294	343.719	37.3764	89.9712	31.9736	104.731	Hardly ever or Never	Often	hardly ever or never	no	no	no	no	no	no	never or rarely	no	moderate adherence = 7 or 6	all of the time	all of the time	most of the time	most of the time	most of the time	not lonely	low risk	moderate	former	Twice	current	3187.04	2316.48	36.0076
78	79.6	Male	Currently married	owned	one or less person per room	illiterate and elementary	retired or unemployed	not enough	65	169	22.7583		normal		1868.55	68.769	222.45	65.7037	158.63	27.1039	25.666	7.75828	93.1354	Some of the time	Often	some of the time															not lonely		low	former	Once	current	1868.55	2444.88	27.5963
38	53.8	Male	Currently married	not owned	one or less person per room	illiterate and elementary	full time	not enough	115	165	42.2406		obese		5623.01	199.502	661.706	241.665	584.119	76.4301	88.5584	54.1855	261.015	Hardly ever or Never	Often	hardly ever or never	no	no	no	yes	no	no	never or rarely	yes	moderate adherence = 7 or 6	a good bit of the time	a good bit of the time	most of the time	most of the time	most of the time	not lonely	high risk	low	current	Daily	current	5623.01	3995.15	54.5798
146	69.8	Male	Currently married	owned	one or less person per room	secondary and uni	full time	enough	110	161	42.4366	140	obese	elevated	3101.22	110.67	234.854	191.014	681.996	39.5918	95.4895	39.8718	82.8778	Hardly ever or Never	Often	hardly ever or never										a little of the time	a little of the time	all of the time	None of the time	None of the time	not lonely	high risk	moderate	current	Daily	current	3101.22	1942.82	18.6538
397	68.2	Male	Currently married	not owned	one or less person per room	secondary and uni	full time	enough	85	169	29.7609	109	overweight	elevated										Hardly ever or Never	Some of the time	hardly ever or never	no	no	no	yes	no	no	never or rarely	no	high adherence = 8	a good bit of the time	a good bit of the time	A little of the time	None of the time	None of the time	not lonely	low risk	low	current	3x /week	current
469	41.8	Male	Currently married	owned	one or less person per room	intermediate	full time	enough	75	172	25.3515	88	overweight	normal										Hardly ever or Never	Some of the time	hardly ever or never	no	no	no	yes	no	no	never or rarely	no	high adherence = 8	a good bit of the time	most of the time	Some of the time	A little of the time	None of the time	not lonely	low risk	low	current	3x /week	current
12	60.9	Male	Divorced	not owned	one or less person per room	secondary and uni	full time	enough	73.5	167	26.3545	106	overweight	elevated	4222	103.863	541.312	182.367	196.558	39.4358	90.7834	34.889	171.088	Often	Often	often	no	no	no	yes	no	no	never or rarely	no	high adherence = 8	all of the time	all of the time	all of the time	all of the time	all of the time	lonely	high risk	low	current	Twice	current	4222	4915.51	39.9946
445	62.3	Male	Currently married	owned	more than 1 person per room	illiterate and elementary	retired or unemployed	not enough	85	170	29.4118	94	overweight	elevated										Some of the time	Hardly ever or Never	some of the time	yes	yes	no	yes	no	yes	sometimes	no	low adherence <6	most of the time	most of the time	Some of the time	A little of the time	A little of the time	lonely	low risk	low	current	Twice	current
74	58	Male	Currently married	not owned	one or less person per room	intermediate	full time	enough	99	180	30.5556		obese		4018.01	137.212	462.706	171.049	616.272	40.599	65.8865	49.9439	138.431	Hardly ever or Never	Often	hardly ever or never	yes	no	no	yes	no	no	once in a while	yes	low adherence <6	some of the time	some of the time	most of the time	most of the time	most of the time	not lonely	high risk	low	current	Once	current	4018.01	3638.59	29.8322
7	69.5	Male	Currently married	not owned	one or less person per room	secondary and uni	retired or unemployed	enough	97	160	37.8906		obese		2699.1	82.7879	285.029	136.37	176.463	34.8819	56.4096	36.0099	81.7962	Some of the time	Some of the time	some of the time	no	no	no	yes	no	no	never or rarely	yes	moderate adherence = 7 or 6	some of the time	some of the time	good bit of the time	Some of the time	Some of the time	lonely	high risk	low	current	Once	current	2699.1	2091.39	28.7328
114	66.1	Male	Currently married	owned	one or less person per room	secondary and uni	part time	enough	86.5	179	26.9967		overweight		1414.64	62.645	101.115	84.3998	207.63	19.6485	37.3347	19.5752	51.7649	Hardly ever or Never	Hardly ever or Never	hardly ever or never	yes	yes	no	yes	no	yes	once in a while	yes	low adherence <6	most of the time	most of the time	most of the time	most of the time	most of the time	not lonely	high risk	moderate	current	Once	current	1414.64	1058.23	18.2387
76	90.4	Female	Widowed	owned	one or less person per room	secondary and uni	retired or unemployed	enough	55	160	21.4844		normal											Hardly ever or Never	Often	hardly ever or never	no	no	no	yes	no	no	never or rarely	yes	moderate adherence = 7 or 6	a little of the time	a little of the time	None of the time	None of the time	None of the time	not lonely	low risk	moderate	never		never
497	82.8	Female	Currently married	owned	one or less person per room	illiterate and elementary	retired or unemployed	enough	60	167	21.5139	92	normal	elevated										Hardly ever or Never	Some of the time	hardly ever or never	no	no	no	yes	no	no	once in a while	no	moderate adherence = 7 or 6	a good bit of the time	a good bit of the time	good bit of the time	A little of the time	A little of the time	not lonely	low risk	low	never		never
40	49.1	Female	Currently married	owned	one or less person per room	secondary and uni	full time	enough	74	167	26.5338	85	overweight	elevated										Hardly ever or Never	Often	hardly ever or never	no	no	no	yes	no	no	once in a while	yes	moderate adherence = 7 or 6	a little of the time	none of the time	good bit of the time	None of the time	None of the time	not lonely	low risk	high	never		never
384	68.1	Female	Currently married	not owned	more than 1 person per room	illiterate and elementary	retired or unemployed	enough	69	161	26.6193	94	overweight	elevated										Hardly ever or Never	Some of the time	hardly ever or never	no	no	no	yes	no	no	once in a while	no	moderate adherence = 7 or 6	a good bit of the time	a good bit of the time	A little of the time	A little of the time	None of the time	not lonely	low risk	low	never		never
495	69.1	Female	Currently married	owned	one or less person per room	intermediate	retired or unemployed	enough	72	152	31.1634	105	obese	elevated										Hardly ever or Never	Some of the time	hardly ever or never	no	no	no	yes	no	no	never or rarely	no	high adherence = 8	some of the time	some of the time	Some of the time	A little of the time	A little of the time	not lonely	low risk	high	never		never
461	67.7	Female	Currently married	owned	one or less person per room	intermediate	retired or unemployed	enough	63	162	24.0055	83	normal	elevated										Hardly ever or Never	Some of the time	hardly ever or never	no	no	no	yes	no	no	never or rarely	no	high adherence = 8	a good bit of the time	a good bit of the time	A little of the time	A little of the time	A little of the time	not lonely	low risk	moderate	never		never
500	61.4	Female	Currently married	owned	one or less person per room	secondary and uni	retired or unemployed	enough	60	165	22.0386	90	normal	elevated										Often	Some of the time	often	no	no	no	yes	no	no	never or rarely	no	high adherence = 8	most of the time	most of the time	None of the time	A little of the time	A little of the time	lonely	low risk	low	never		never
374	82.9	Female	Currently married	owned	one or less person per room	illiterate and elementary	retired or unemployed	enough	80	170	27.6817	106	overweight	elevated										Some of the time	Some of the time	hardly ever or never	no	no	no	yes	no	no	never or rarely	no	high adherence = 8	most of the time	most of the time	Some of the time	Some of the time	A little of the time	not lonely	low risk	low	never		never
429	71.4	Female	Widowed	owned	one or less person per room	intermediate	retired or unemployed	enough	72	160	28.125	115	overweight	elevated										Hardly ever or Never	Some of the time	hardly ever or never	yes	yes	no	yes	no	no	once in a while	no	low adherence <6	a good bit of the time	a good bit of the time	A little of the time	A little of the time	A little of the time	not lonely	low risk	moderate	never		never
435	75.7	Female	Currently married	owned	one or less person per room	illiterate and elementary	retired or unemployed	enough	66	162	25.1486	92	overweight	elevated										Hardly ever or Never	Some of the time	hardly ever or never	no	no	no	no	no	no	once in a while	no	moderate adherence = 7 or 6	a good bit of the time	a good bit of the time	A little of the time	A little of the time	None of the time	not lonely	low risk	low	never		never
425	52.7	Female	Currently married	owned	more than 1 person per room	intermediate	retired or unemployed	enough	90	170	31.1419	85	obese	elevated										Some of the time	Hardly ever or Never	some of the time	yes	no	no	yes	no	no	sometimes	yes	low adherence <6	a good bit of the time	a good bit of the time	A little of the time	A little of the time	A little of the time	lonely	low risk	moderate	never		never
330	51.7	Female	Currently married	owned	one or less person per room	illiterate and elementary	retired or unemployed	enough	115	170	39.7924	110	obese	elevated										Some of the time	Some of the time	hardly ever or never	yes	no	no	yes	no	no	once in a while	yes	low adherence <6	a little of the time	some of the time	A little of the time	None of the time	None of the time	not lonely	low risk	moderate	never		never
340	44.7	Female	Currently married	owned	one or less person per room	secondary and uni	retired or unemployed	not enough	60	169	21.0077	80	normal	elevated										Some of the time	Some of the time	hardly ever or never	no	no	no	yes	no	no	never or rarely	no	high adherence = 8	none of the time	none of the time	None of the time	None of the time	None of the time	not lonely	low risk	moderate	never		never
476	92.8	Female	Widowed	owned	one or less person per room	intermediate	retired or unemployed	enough	70	170	24.2215	99	normal	elevated										Some of the time	Hardly ever or Never	some of the time	no	no	no	yes	no	no	never or rarely	no	high adherence = 8	most of the time	most of the time	None of the time	None of the time	None of the time	lonely	low risk	low	never		never
398	78.3	Female	Currently married	owned	more than 1 person per room	illiterate and elementary	retired or unemployed	not enough	81	150	36	107	obese	elevated										Some of the time	Hardly ever or Never	some of the time	yes	yes	no	yes	no	no	sometimes	no	low adherence <6	most of the time	most of the time	Some of the time	A little of the time	A little of the time	lonely	low risk	low	never		never
405	70.7	Female	Currently married	owned	one or less person per room	secondary and uni	retired or unemployed	enough	70	160	27.3437	105	overweight	elevated										Hardly ever or Never	Some of the time	hardly ever or never	yes	no	no	yes	no	no	sometimes	no	moderate adherence = 7 or 6	a good bit of the time	a good bit of the time	A little of the time	A little of the time	None of the time	not lonely	low risk	moderate	never		never
377	73.4	Female	Currently married	owned	one or less person per room	illiterate and elementary	retired or unemployed	enough	68	165	24.977	77	normal	normal										Some of the time	Some of the time	some of the time	no	no	no	yes	no	no	never or rarely	no	high adherence = 8	most of the time	a good bit of the time	Some of the time	A little of the time	A little of the time	lonely	low risk	low	never		never
485	70.9	Female	Currently married	owned	one or less person per room	illiterate and elementary	retired or unemployed	enough	60	160	23.4375	91	normal	elevated										Hardly ever or Never	Some of the time	hardly ever or never	no	no	no	yes	no	no	never or rarely	no	high adherence = 8	a good bit of the time	a good bit of the time	A little of the time	A little of the time	None of the time	not lonely	low risk	low	never		never
387	71.2	Female	Currently married	owned	one or less person per room	illiterate and elementary	retired or unemployed	enough	80	170	27.6817	100	overweight	elevated										Some of the time	Some of the time	hardly ever or never	no	no	no	yes	no	no	never or rarely	no	high adherence = 8	a good bit of the time	a good bit of the time	A little of the time	A little of the time	A little of the time	not lonely	low risk	low	never		never
434	65.2	Female	Currently married	owned	one or less person per room	illiterate and elementary	retired or unemployed	not enough	74	150	32.8889	113	obese	elevated										Some of the time	Hardly ever or Never	some of the time	no	no	no	yes	no	no	once in a while	no	moderate adherence = 7 or 6	most of the time	most of the time	Some of the time	A little of the time	A little of the time	lonely	low risk	low	never		never
437	86.8	Female	Currently married	not owned	more than 1 person per room	intermediate	retired or unemployed	enough	80	160	31.25	108	obese	elevated										Hardly ever or Never	Some of the time	hardly ever or never	no	no	no	yes	no	no	never or rarely	no	high adherence = 8	a good bit of the time	most of the time	A little of the time	None of the time	None of the time	not lonely	low risk	low	never		never
499	82.9	Female	Currently married	owned	one or less person per room	intermediate	retired or unemployed	enough	56	156	23.0112	92	normal	elevated										Some of the time	Some of the time	some of the time	no	no	no	yes	no	no	never or rarely	no	high adherence = 8	a good bit of the time	a good bit of the time	Some of the time	A little of the time	A little of the time	lonely	low risk	moderate	never		never
491	64.7	Female	Currently married	not owned	more than 1 person per room	intermediate	retired or unemployed	enough	50	157	20.2848	80	normal	elevated										Some of the time	Hardly ever or Never	some of the time	yes	no	no	yes	no	no	once in a while	yes	low adherence <6	some of the time	some of the time	Some of the time	Some of the time	A little of the time	lonely	low risk	low	never		never
368	62.5	Female	Currently married	not owned	one or less person per room	illiterate and elementary	full time	enough	65	160	25.3906	95	overweight	elevated										Some of the time	Hardly ever or Never	some of the time	yes	yes	no	no	yes	no	sometimes	yes	low adherence <6	most of the time	most of the time	Some of the time	A little of the time	Some of the time	lonely	low risk	low	never		never
486	65.8	Female	Currently married	owned	one or less person per room	secondary and uni	retired or unemployed	enough	55	146	25.8022	92	overweight	elevated										Hardly ever or Never	Some of the time	hardly ever or never	no	no	no	yes	no	no	never or rarely	no	high adherence = 8	a good bit of the time	a good bit of the time	A little of the time	A little of the time	None of the time	not lonely	low risk	low	never		never
427	74.4	Female	Currently married	owned	one or less person per room	secondary and uni	retired or unemployed	enough	66	160	25.7812	105	overweight	elevated										Hardly ever or Never	Some of the time	hardly ever or never	no	no	no	yes	no	no	never or rarely	no	high adherence = 8	some of the time	some of the time	A little of the time	None of the time	None of the time	not lonely	low risk	low	never		never
386	56.4	Female	Currently married	owned	more than 1 person per room	illiterate and elementary	retired or unemployed	enough	82	157	33.2671	115	obese	elevated										Some of the time	Hardly ever or Never	some of the time	no	no	no	yes	no	no	once in a while	no	moderate adherence = 7 or 6	most of the time	most of the time	Some of the time	A little of the time	None of the time	lonely	low risk	low	never		never
413	81.8	Female	Currently married	owned	one or less person per room	illiterate and elementary	retired or unemployed	enough	90	160	35.1562	107	obese	elevated										Some of the time	Hardly ever or Never	some of the time	no	no	no	yes	no	no	never or rarely	no	high adherence = 8	most of the time	all of the time	A little of the time	None of the time	None of the time	lonely	low risk	low	never		never
428	79.6	Female	Widowed	owned	one or less person per room	illiterate and elementary	retired or unemployed	enough	74	154	31.2026	90	obese	elevated										Hardly ever or Never	Some of the time	hardly ever or never	no	no	no	yes	no	no	never or rarely	no	high adherence = 8	a good bit of the time	a good bit of the time	A little of the time	None of the time	None of the time	not lonely	low risk	low	never		never
487	84.9	Female	Currently married	owned	one or less person per room	illiterate and elementary	retired or unemployed	enough	63	160	24.6094	97	normal	elevated										Some of the time	Hardly ever or Never	some of the time	yes	no	no	no	yes	no	sometimes	yes	low adherence <6	a good bit of the time	a good bit of the time	A little of the time	A little of the time	None of the time	lonely	low risk	low	never		never
454	97.9	Female	Widowed	owned	more than 1 person per room	illiterate and elementary	retired or unemployed	enough	40	160	15.625	79	normal	normal										Some of the time	Hardly ever or Never	some of the time	no	no	no	yes	no	no	never or rarely	no	high adherence = 8	most of the time	a good bit of the time	A little of the time	A little of the time	A little of the time	lonely	low risk	low	never		never
436	92.4	Female	Currently married	owned	one or less person per room	intermediate	retired or unemployed	enough	75	160	29.2969	113	overweight	elevated										Some of the time	Hardly ever or Never	some of the time	no	no	no	yes	no	no	once in a while	no	moderate adherence = 7 or 6	a good bit of the time	a good bit of the time	A little of the time	None of the time	None of the time	lonely	low risk	low	never		never
164	70.6	Female	Widowed	not owned	one or less person per room	intermediate	retired or unemployed	enough	80	160	31.25		obese											Some of the time	Some of the time	some of the time	no	no	no	yes	no	no	never or rarely	yes	moderate adherence = 7 or 6	a good bit of the time	a good bit of the time	all of the time	most of the time	most of the time	lonely	high risk	low	never		never
44	63.4	Female	Currently married	owned	one or less person per room	secondary and uni	full time	enough	91	153	38.8739		obese											Hardly ever or Never	Some of the time	hardly ever or never	no	no	no	yes	no	no	never or rarely	yes	moderate adherence = 7 or 6	a good bit of the time	a good bit of the time	all of the time	Some of the time	Some of the time	not lonely	high risk	moderate	never		never
8	81.4	Female	Currently married	owned	one or less person per room	intermediate	retired or unemployed	enough	64	155	26.6389		overweight											Some of the time	Some of the time	some of the time	no	no	no	no	no	no	once in a while	no	moderate adherence = 7 or 6	a good bit of the time	a good bit of the time	None of the time	good bit of the time	good bit of the time	lonely	low risk	low	never		never
382	30.6	Female	Currently married	owned	one or less person per room	secondary and uni	retired or unemployed	enough	60	159	23.7332	91	normal	elevated										Hardly ever or Never	Some of the time	hardly ever or never	no	no	no	yes	no	no	never or rarely	no	high adherence = 8	a good bit of the time	a good bit of the time	A little of the time	A little of the time	None of the time	not lonely	low risk	low	never		never
420	85.5	Female	Widowed	owned	one or less person per room	intermediate	retired or unemployed	enough	55	165	20.202	92	normal	elevated										Some of the time	Some of the time	some of the time	yes	no	no	yes	yes	no	sometimes	yes	low adherence <6	a good bit of the time	a good bit of the time	A little of the time	A little of the time	A little of the time	lonely	low risk	low	never		never
462	50.6	Female	Currently married	owned	more than 1 person per room	intermediate	retired or unemployed	enough	75	160	29.2969	92	overweight	elevated										Some of the time	Hardly ever or Never	some of the time	no	no	no	yes	no	no	never or rarely	no	high adherence = 8	most of the time	most of the time	Some of the time	Some of the time	A little of the time	lonely	low risk	low	never		never
419	75	Female	Currently married	owned	one or less person per room	illiterate and elementary	full time	enough	60	150	26.6667	89	overweight	elevated										Some of the time	Hardly ever or Never	some of the time	no	no	no	yes	no	no	never or rarely	no	high adherence = 8	most of the time	most of the time	Some of the time	A little of the time	None of the time	lonely	low risk	low	never		never
414	80.4	Female	Widowed	not owned	one or less person per room	intermediate	retired or unemployed	enough	65	167	23.3067	90	normal	elevated										Some of the time	Hardly ever or Never	some of the time	no	no	no	no	yes	no	never or rarely	no	moderate adherence = 7 or 6	most of the time	a good bit of the time	Some of the time	Some of the time	Some of the time	lonely	low risk	low	never		never
468	42.9	Female	Never married	owned	one or less person per room	secondary and uni	full time	enough	66	158	26.4381	93	overweight	elevated										Hardly ever or Never	Some of the time	hardly ever or never	no	no	no	yes	no	no	never or rarely	no	high adherence = 8	a good bit of the time	most of the time	Some of the time	A little of the time	A little of the time	not lonely	low risk	low	never		never
375	49.5	Female	Never married	owned	one or less person per room	intermediate	retired or unemployed	enough	75	165	27.5482	99	overweight	elevated										Some of the time	Hardly ever or Never	some of the time	yes	no	no	yes	no	no	once in a while	yes	low adherence <6	a good bit of the time	a good bit of the time	A little of the time	A little of the time	None of the time	lonely	low risk	moderate	never		never
493	70.3	Female	Never married	owned	one or less person per room	intermediate	retired or unemployed	not enough	65	160	25.3906	87	overweight	elevated										Some of the time	Some of the time	some of the time	yes	yes	no	yes	no	no	sometimes	yes	low adherence <6	a good bit of the time	a good bit of the time	A little of the time	A little of the time	None of the time	lonely	low risk	low	never		never
459	89.3	Female	Widowed	not owned	one or less person per room	intermediate	retired or unemployed	enough	75	175	24.4898	90	normal	elevated										Some of the time	Some of the time	some of the time	yes	yes	no	yes	no	no	never or rarely	no	moderate adherence = 7 or 6	a good bit of the time	a good bit of the time	A little of the time	A little of the time	A little of the time	lonely	low risk	low	never		never
371	81.5	Female	Never married	owned	one or less person per room	intermediate	retired or unemployed	enough	63	154	26.5643	96	overweight	elevated										Some of the time	Hardly ever or Never	some of the time	no	no	no	yes	no	no	never or rarely	no	high adherence = 8	most of the time	most of the time	Some of the time	Some of the time	Some of the time	lonely	low risk	low	never		never
327	55.5	Female	Currently married	owned	one or less person per room	secondary and uni	retired or unemployed	not enough	97	168	34.3679	104	obese	elevated	1987.6	112.782	298.804	37.9175	305.451	10.6653	10.3435	8.98022	35.606	Hardly ever or Never	Often	hardly ever or never	yes	yes	no	yes	no	no	once in a while	no	low adherence <6	a little of the time	a little of the time	good bit of the time	None of the time	None of the time	not lonely	low risk	low	never		never	1987.6	2616.5	37.2915
376	73.4	Female	Currently married	owned	one or less person per room	intermediate	retired or unemployed	enough	64	139	33.1246	92	obese	elevated										Hardly ever or Never	Some of the time	hardly ever or never	yes	no	no	yes	no	yes	once in a while	no	low adherence <6	a good bit of the time	most of the time	Some of the time	A little of the time	A little of the time	not lonely	low risk	low	never		never
431	65.4	Female	Currently married	owned	one or less person per room	secondary and uni	retired or unemployed	enough	75	163	28.2284	105	overweight	elevated										Some of the time	Hardly ever or Never	some of the time	yes	yes	no	no	no	yes	sometimes	yes	low adherence <6	most of the time	most of the time	Some of the time	good bit of the time	Some of the time	lonely	low risk	low	never		never
326	63.3	Female	Currently married	owned	one or less person per room	illiterate and elementary	retired or unemployed	enough	75	151	32.8933		obese											Some of the time	Some of the time	some of the time	no	no	no	yes	no	yes	never or rarely	yes	moderate adherence = 7 or 6	some of the time	a good bit of the time	Some of the time	Some of the time	Some of the time	lonely	low risk	low	never		never
193	37.8	Female	Currently married	owned	more than 1 person per room	secondary and uni	full time	enough	62	164	23.0518	83	normal	elevated										Hardly ever or Never	Often	hardly ever or never										a little of the time	a little of the time	most of the time	None of the time	None of the time	not lonely	low risk	low	never		never
170	78	Female	Widowed	not owned	one or less person per room	illiterate and elementary	retired or unemployed	enough	88	155	36.6285		obese											Some of the time	Some of the time	hardly ever or never															not lonely		low	never		never
176	65.1	Female	Currently married	owned	one or less person per room	secondary and uni	retired or unemployed	enough	70	157	28.3987		overweight												Hardly ever or Never	hardly ever or never																	low
165	56.3	Female	Currently married	not owned	more than 1 person per room	secondary and uni	retired or unemployed	not enough	86	158	34.4496		obese											Often	Hardly ever or Never	often															lonely		high	never		never
60	35.3	Female	Never married	not owned	more than 1 person per room	secondary and uni	full time	enough	86	167	30.8365		obese											Hardly ever or Never	Often	hardly ever or never															not lonely		low	never		never
141	77.7	Female	Widowed	owned	one or less person per room	illiterate and elementary	retired or unemployed	enough	80	170	27.6817		overweight											Hardly ever or Never	Often	hardly ever or never	no	no	no	yes	no	no	never or rarely	yes	moderate adherence = 7 or 6	some of the time	some of the time	most of the time	most of the time	most of the time	not lonely	high risk	low	former		never
140	56.8	Female	Currently married	owned	one or less person per room	intermediate	retired or unemployed	enough	60	167	21.5139	106	normal	elevated										Hardly ever or Never	Often	hardly ever or never	no	no	no	yes	yes	no	never or rarely	yes	moderate adherence = 7 or 6	some of the time	some of the time	good bit of the time	good bit of the time	good bit of the time	not lonely	high risk	high	former		never
389	72.9	Female	Currently married	owned	one or less person per room	secondary and uni	retired or unemployed	enough	79	155	32.8824	108	obese	elevated										Hardly ever or Never	Often	hardly ever or never	no	no	no	yes	no	no	never or rarely	no	high adherence = 8	none of the time	none of the time	good bit of the time	None of the time	None of the time	not lonely	high risk	low	former		never
173	81.1	Female	Widowed	not owned	one or less person per room	illiterate and elementary	retired or unemployed	enough	64	161	24.6904	108	normal	elevated										Some of the time	Some of the time	some of the time	yes	no	no	yes	no	no	never or rarely	yes	moderate adherence = 7 or 6	a good bit of the time	a good bit of the time	most of the time	most of the time	most of the time	lonely	high risk	low	former		never
183	63.2	Female	Currently married	owned	one or less person per room	secondary and uni	retired or unemployed	enough	63	162	24.0055	94	normal	elevated										Hardly ever or Never	Often	hardly ever or never	yes	no	no	yes	no	no	once in a while	yes	low adherence <6	none of the time	none of the time	None of the time	None of the time	None of the time	not lonely	low risk	low	former		never
426	81.8	Female	Currently married	owned	one or less person per room	intermediate	retired or unemployed	enough	90	163	33.8741	119	obese	elevated										Some of the time	Hardly ever or Never	some of the time	yes	no	no	yes	no	no	sometimes	no	moderate adherence = 7 or 6	a good bit of the time	most of the time	A little of the time	None of the time	None of the time	lonely	low risk	low	former		never
408	78.4	Female	Widowed	owned	one or less person per room	illiterate and elementary	retired or unemployed	enough	82	167	29.4023	100	overweight	elevated										Hardly ever or Never	Hardly ever or Never	some of the time	no	no	no	yes	no	no	never or rarely	no	high adherence = 8	a good bit of the time	most of the time	A little of the time	A little of the time	A little of the time	lonely	low risk	low	former		never
456	76.2	Female	Currently married	owned	one or less person per room	intermediate	retired or unemployed	enough	75	165	27.5482	100	overweight	elevated										Some of the time	Some of the time	some of the time	yes	yes	no	yes	no	no	never or rarely	yes	low adherence <6	most of the time	most of the time	Some of the time	good bit of the time	good bit of the time	lonely	low risk	low	former		never
492	69.2	Female	Currently married	owned	one or less person per room	illiterate and elementary	part time	enough	69	160	26.9531	88	overweight	elevated										Some of the time	Hardly ever or Never	some of the time	no	no	no	yes	no	no	never or rarely	no	high adherence = 8	most of the time	most of the time	Some of the time	A little of the time	A little of the time	lonely	low risk	low	former		never
415	75.6	Female	Currently married	not owned	one or less person per room	intermediate	retired or unemployed	enough	59	156	24.2439	98	normal	elevated										Some of the time	Hardly ever or Never	some of the time	yes	no	no	yes	no	no	once in a while	yes	low adherence <6	most of the time	most of the time	Some of the time	Some of the time	Some of the time	lonely	low risk	low	former		never
484	69.6	Female	Currently married	owned	more than 1 person per room	intermediate	retired or unemployed	enough	66	155	27.4714	94	overweight	elevated										Some of the time	Hardly ever or Never	some of the time	no	no	no	yes	no	no	never or rarely	no	high adherence = 8	a good bit of the time	most of the time	Some of the time	A little of the time	None of the time	lonely	low risk	moderate	former		never
418	71.4	Female	Currently married	not owned	one or less person per room	intermediate	retired or unemployed	enough	65	160	25.3906	90	overweight	elevated										Some of the time	Some of the time	some of the time	no	no	no	yes	no	no	never or rarely	no	high adherence = 8	a good bit of the time	a good bit of the time	Some of the time	A little of the time	None of the time	lonely	low risk	low	former		never
367	61	Female	Currently married	not owned	one or less person per room	secondary and uni	full time	enough	75	162	28.578	97	overweight	elevated										Hardly ever or Never	Some of the time	hardly ever or never	no	no	no	yes	no	no	never or rarely	no	high adherence = 8	a good bit of the time	a good bit of the time	good bit of the time	Some of the time	Some of the time	not lonely	low risk	moderate	former		never
406	82.4	Female	Widowed	owned	one or less person per room	intermediate	retired or unemployed	enough	68	158	27.2392	110	overweight	elevated										Hardly ever or Never	Hardly ever or Never	hardly ever or never	no	no	no	yes	no	no	never or rarely	no	high adherence = 8	some of the time	some of the time	Some of the time	Some of the time	A little of the time	not lonely	low risk	low	former		never
446	61.4	Female	Widowed	owned	one or less person per room	intermediate	full time	enough	75	165	27.5482	105	overweight	elevated										Some of the time	Some of the time	some of the time	yes	no	no	yes	no	no	never or rarely	no	moderate adherence = 7 or 6	most of the time	most of the time	None of the time	A little of the time	A little of the time	lonely	low risk	high	former		never
458	57	Female	Currently married	not owned	one or less person per room	illiterate and elementary	retired or unemployed	enough	84	168	29.7619	105	overweight	elevated											Hardly ever or Never	some of the time	no	no	no	yes	no	no	never or rarely	no	high adherence = 8	a good bit of the time	a good bit of the time	Some of the time	A little of the time	None of the time		low risk	low	former		never
401	59.4	Female	Currently married	owned	one or less person per room	intermediate	retired or unemployed	enough	70	160	27.3437	109	overweight	elevated										Hardly ever or Never	Hardly ever or Never	hardly ever or never	no	no	no	yes	no	no	never or rarely	no	high adherence = 8	most of the time	a good bit of the time	A little of the time	A little of the time	A little of the time	not lonely	low risk	low	former		never
107	67	Female	Widowed	not owned	one or less person per room	secondary and uni	retired or unemployed	not enough	68	167	24.3824	103	normal	elevated										Hardly ever or Never	Hardly ever or Never	hardly ever or never	yes	no	no	yes	no	yes	never or rarely	no	moderate adherence = 7 or 6	a good bit of the time	a good bit of the time	most of the time	most of the time	most of the time	not lonely	high risk	low	former		never
105	64.9	Female	Currently married	not owned	more than 1 person per room	illiterate and elementary	retired or unemployed	not enough	63	140	32.1429		obese											Some of the time	Often	some of the time															not lonely		low	former		never
188	73.7	Female	Widowed	owned	one or less person per room	secondary and uni	retired or unemployed	enough	80	163	30.1103		obese											Hardly ever or Never	Hardly ever or Never	hardly ever or never															not lonely		low	former		never
172	72.5	Female	Currently married	owned	one or less person per room	secondary and uni	retired or unemployed	not enough	54	158	21.6311		normal											Hardly ever or Never	Often	hardly ever or never															not lonely		moderate	former		never
106	77.2	Female	Currently married	owned	one or less person per room	secondary and uni	retired or unemployed	enough	63	152	27.268		overweight											Often	Often	hardly ever or never	no	no	no	yes	no	no	never or rarely	yes	moderate adherence = 7 or 6	a good bit of the time	a good bit of the time	most of the time	most of the time	most of the time	not lonely	high risk	low	current		never
94	76.3	Female	Widowed	owned	one or less person per room	illiterate and elementary	retired or unemployed	enough	58	150	25.7778	110	overweight	elevated										Hardly ever or Never	Often	hardly ever or never	no	no	no	yes	no	no	never or rarely	yes	moderate adherence = 7 or 6	a little of the time	a little of the time	most of the time	None of the time	None of the time	not lonely	low risk	moderate	current		never
159	78.7	Female	Currently married	owned	one or less person per room	secondary and uni	retired or unemployed	not enough	59	148	26.9357		overweight											Hardly ever or Never	Often	hardly ever or never	no	no	no	no	no	no	never or rarely	yes	moderate adherence = 7 or 6	most of the time	most of the time	good bit of the time	all of the time	all of the time	not lonely	high risk	high	current		never
41	73.6	Female	Currently married	owned	one or less person per room	secondary and uni	retired or unemployed	enough	85	169	29.7609	99	overweight	elevated										Hardly ever or Never	Often	hardly ever or never	no	no	no	no	no	no	never or rarely	no	moderate adherence = 7 or 6	some of the time	some of the time	all of the time	None of the time	None of the time	not lonely	low risk	high	current		never
131	72.1	Female	Currently married	not owned	one or less person per room	intermediate	retired or unemployed	enough	90	158	36.0519		obese											Hardly ever or Never	Often	hardly ever or never	no	no	no	no	no	no	never or rarely	no	moderate adherence = 7 or 6	some of the time	some of the time	good bit of the time	good bit of the time	good bit of the time	not lonely	high risk	low	current		never
483	52.4	Female	Currently married	owned	more than 1 person per room	illiterate and elementary	part time	not enough	82	156	33.6949	90	obese	elevated										Some of the time	Some of the time	hardly ever or never	no	no	no	yes	no	no	never or rarely	no	high adherence = 8	most of the time	most of the time	Some of the time	A little of the time	A little of the time	not lonely	low risk	low	current		never
393	55.3	Female	Divorced	owned	more than 1 person per room	illiterate and elementary	retired or unemployed	not enough	65	162	24.7676	89	normal	elevated										Some of the time	Hardly ever or Never	some of the time	no	no	no	yes	no	no	never or rarely	no	high adherence = 8	most of the time	most of the time	Some of the time	Some of the time	A little of the time	lonely	low risk	high	current		never
394	55.1	Female	Currently married	owned	one or less person per room	illiterate and elementary	full time	enough	68	167	24.3824	90	normal	elevated										Hardly ever or Never	Hardly ever or Never	some of the time	yes	no	no	yes	no	no	never or rarely	no	moderate adherence = 7 or 6	a good bit of the time	most of the time	good bit of the time	Some of the time	A little of the time	lonely	low risk	low	current		never
421	69.4	Female	Widowed	not owned	one or less person per room	illiterate and elementary	retired or unemployed	not enough	70	160	27.3437	85	overweight	elevated										Some of the time	Some of the time	some of the time	yes	no	no	yes	no	no	sometimes	no	moderate adherence = 7 or 6	some of the time	some of the time	A little of the time	good bit of the time	Some of the time	lonely	low risk	moderate	current		never
98	63.9	Female	Never married	not owned	one or less person per room	secondary and uni	full time	enough	68	168	24.093		normal											Hardly ever or Never	Often	hardly ever or never	no	no	no	yes	no	no	never or rarely	yes	moderate adherence = 7 or 6	most of the time	most of the time	most of the time	all of the time	all of the time	not lonely	high risk	moderate	current		never
472	52.4	Female	Currently married	owned	one or less person per room	intermediate	retired or unemployed	enough	70	168	24.8016	92	normal	elevated										Some of the time	Some of the time	some of the time	no	no	no	yes	no	no	never or rarely	no	high adherence = 8	a good bit of the time	a good bit of the time	Some of the time	A little of the time	A little of the time	lonely	low risk	low	current		never
457	57.9	Female	Widowed	not owned	one or less person per room	illiterate and elementary	retired or unemployed	enough	62	155	25.8065	85	overweight	elevated										Some of the time	Hardly ever or Never	some of the time	no	no	no	no	no	no	once in a while	no	moderate adherence = 7 or 6	most of the time	most of the time	Some of the time	A little of the time	A little of the time	lonely	low risk	moderate	current		never
359	73.1	Female	Never married	owned	one or less person per room	intermediate	retired or unemployed	enough	60	157	24.3418	86	normal	elevated										Some of the time	Hardly ever or Never	some of the time	no	no	no	yes	no	no	never or rarely	no	high adherence = 8	a good bit of the time	a good bit of the time	A little of the time	A little of the time	None of the time	lonely	low risk	moderate	current		never
67	57.4	Female	Widowed	owned	one or less person per room	intermediate	retired or unemployed	not enough	83	162	31.6263		obese											Some of the time	Often	some of the time	yes	yes	yes	no	no	yes	sometimes	no	low adherence <6	all of the time	all of the time	good bit of the time	all of the time	all of the time	not lonely	high risk	low	current		never
89	61.4	Female	Widowed	not owned	more than 1 person per room	illiterate and elementary	full time	not enough	57	160	22.2656		normal											Some of the time	Hardly ever or Never	some of the time	yes	yes	yes	no	yes	yes	sometimes	yes	low adherence <6	most of the time	most of the time	all of the time	all of the time	all of the time	lonely	high risk	low	current		never
402	67.3	Female	Never married	owned	one or less person per room	illiterate and elementary	retired or unemployed	enough	64	147	29.6173	89	overweight	elevated										Some of the time	Hardly ever or Never	some of the time	yes	yes	no	no	yes	yes	sometimes	yes	low adherence <6	most of the time	most of the time	Some of the time	A little of the time	None of the time	lonely	low risk	moderate	current		never
80	69	Female	Currently married	owned	one or less person per room	illiterate and elementary	retired or unemployed	enough	69	160	27		overweight											Hardly ever or Never	Hardly ever or Never	hardly ever or never															not lonely		moderate	current		never
63	71.4	Female	Currently married	owned	one or less person per room	secondary and uni	retired or unemployed	enough	50	150	22.2222	94	normal	elevated										Hardly ever or Never	Often	hardly ever or never															not lonely		moderate	current		never
154	59.4	Female	Widowed	owned	one or less person per room	secondary and uni	retired or unemployed	enough	67	159	26.5021		overweight											Some of the time	Often	some of the time															not lonely		low	current		never
160	67	Female	Currently married	owned	one or less person per room	illiterate and elementary	retired or unemployed	not enough	60	156	24.6548		normal											Some of the time	Hardly ever or Never	often															lonely		high	current		never
93	83.3	Female	Widowed	owned	one or less person per room	secondary and uni	retired or unemployed	enough	63	152	27.268	100	overweight	elevated										Some of the time	Some of the time	some of the time															lonely		moderate	current		never
96	68.4	Female	Divorced	owned	one or less person per room	secondary and uni	retired or unemployed	enough	50	151	21.9289		normal											Some of the time	Some of the time	hardly ever or never															not lonely		low	current		never
391	64.4	Female	Widowed	not owned	one or less person per room	intermediate	retired or unemployed	enough	120	153	51.2623	115	obese	elevated										Hardly ever or Never	Some of the time	hardly ever or never	yes	no	no	yes	no	no	once in a while	no	moderate adherence = 7 or 6	most of the time	a good bit of the time	Some of the time	A little of the time	A little of the time	not lonely	low risk	low	never		former
139	69	Female	Currently married	not owned	one or less person per room	illiterate and elementary	retired or unemployed	enough	70	157	28.3987		overweight											Hardly ever or Never	Often	hardly ever or never															not lonely		low	never		former
77	71.2	Female	Widowed	owned	one or less person per room	illiterate and elementary	retired or unemployed	enough	77	165	28.2828		overweight											Hardly ever or Never	Some of the time	hardly ever or never															not lonely		moderate	never		former
92	61.1	Female	Currently married	not owned	one or less person per room	secondary and uni	retired or unemployed	enough	58	150	25.7778	102	overweight	elevated										Hardly ever or Never	Hardly ever or Never	some of the time															lonely		low	never		former
95	51.3	Female	Divorced	not owned	more than 1 person per room	intermediate	full time	not enough	72	152	31.1634		obese											Hardly ever or Never	Often	hardly ever or never	yes	no	no	yes	no	no	never or rarely	yes	moderate adherence = 7 or 6	a good bit of the time	a good bit of the time	most of the time	most of the time	most of the time	not lonely	high risk	low	never	Daily	current
47	59.9	Female	Currently married	owned	one or less person per room	secondary and uni	retired or unemployed	not enough	71	158	28.441		overweight											Hardly ever or Never	Often	hardly ever or never	no	no	no	yes	yes	no	never or rarely	no	moderate adherence = 7 or 6	all of the time	all of the time	all of the time	all of the time	all of the time	not lonely	high risk	moderate	never	Twice	current
54	65.5	Female	Currently married	owned	one or less person per room	secondary and uni	retired or unemployed	enough	73	160	28.5156		overweight											Hardly ever or Never	Often	hardly ever or never	no	no	no	yes	no	no	never or rarely	yes	moderate adherence = 7 or 6	most of the time	most of the time	good bit of the time	most of the time	most of the time	not lonely	high risk	low	never	Once	current
108	51.8	Female	Currently married	not owned	one or less person per room	secondary and uni	full time	enough	90	163	33.8741		obese											Hardly ever or Never	Often	hardly ever or never	no	no	no	yes	no	no	never or rarely	yes	moderate adherence = 7 or 6	some of the time	some of the time	most of the time	Some of the time	Some of the time	not lonely	high risk	low	former	Once	current
325	42.3	Female	Currently married	owned	one or less person per room	secondary and uni	retired or unemployed	enough	72	157	29.2101		overweight											Some of the time	Some of the time	some of the time	yes	yes	no	yes	no	yes	sometimes	yes	low adherence <6	a little of the time	a little of the time	good bit of the time	good bit of the time	Some of the time	lonely	high risk	low	current	4-6 times/week	current
85	64.8	Female	Currently married	owned	one or less person per room	secondary and uni	full time	enough	69	158	27.6398		overweight											Hardly ever or Never	Often	hardly ever or never	no	no	no	yes	no	no	never or rarely	yes	moderate adherence = 7 or 6	a little of the time	a little of the time	most of the time	good bit of the time	good bit of the time	not lonely	high risk	moderate	current	Twice	current
[truncated: 16 more columns]
